# Supplementary material for: Sources of variation in the serum metabolome of female participants of the HUNT2 study
Source: Commun Biol. 2024 Nov 6;7:1450. doi: 10.1038/s42003-024-07137-x (PMC11541904; doi:10.1038/s42003-024-07137-x)
Supplement: Supplementary file 3 — Supplementary Data file 1 [file 42003_2024_7137_MOESM3_ESM.xlsx]

## Sheet: Sheet1
Lifestyle-related variable	Short name	Overall, N = 2,2831	Cluster1, N = 4941	Cluster2, N = 1,2361	Cluster3, N = 5531	P-value2
Breast cancer incidence	BC	1084 (47%)	237 (48%)	601 (49%)	246 (44%)	0.3
Mean diastolic blood pressure	BPDiasMn23	79 (71, 87)	83 (76, 90)	74 (68, 80)	88 (80, 96)	<0.001
Mean systolic blood pressure	BPSystMn23	132 (119, 150)	142 (131, 155)	122 (114, 131)	157 (145, 173)	<0.001
Puls	Puls	74 (66, 83)	76 (68, 85)	72 (65, 80)	76 (68, 85)	<0.001
Blood pressure mean arterial pressure	BPMap	98 (88, 109)	105 (95, 113)	90 (84, 97)	113 (105, 122)	<0.001
Blood pressure medication current	BPMedCu					<0.001
Have never taken it		1,930 (85%)	378 (77%)	1,201 (97%)	351 (63%)
Previously, but not now		67 (2.9%)	13 (2.6%)	14 (1.1%)	40 (7.2%)
Currently taking medication		286 (13%)	103 (21%)	21 (1.7%)	162 (29%)
Height [cm]	Height	164 (160, 168)	164 (160, 169)	166 (162, 170)	160 (156, 164)	<0.001
Weight [kg]	Weight	70 (63, 78)	87 (81, 93)	66 (61, 72)	69 (63, 74)	<0.001
Waist circumference [cm]	WaistCirc	80 (74, 89)	96 (92, 101)	75 (71, 80)	83 (78, 88)	<0.001
Hip circumference [cm]	HipCirc	101 (96, 108)	113 (109, 118)	98 (94, 102)	102 (98, 106)	<0.001
Body mass index [kg/m^2]	BMI	25.8 (23.2, 29.0)	32.0 (29.7, 34.5)	23.9 (22.2, 25.9)	26.8 (24.7, 28.6)	<0.001
Waist-to-hip ratio	WHR	0.80 (0.76, 0.84)	0.85 (0.81, 0.89)	0.77 (0.74, 0.80)	0.81 (0.78, 0.85)	<0.001
Meal daily number	MealDyN	3.35 (3.00, 4.00)	3.35 (3.00, 4.00)	3.40 (3.00, 4.00)	3.00 (3.00, 4.00)	0.043
Time since last meal	TmMeal	3.00 (2.00, 4.00)	3.00 (2.00, 4.00)	3.00 (2.00, 4.00)	3.00 (2.00, 4.00)	0.059
Daily number of slices of bread with white cheese	BreadCheeWhiN					<0.001
None		137 (6.0%)	24 (4.9%)	95 (7.7%)	18 (3.3%)
Less than one		500 (22%)	80 (16%)	344 (28%)	76 (14%)
1-2 slices		1,425 (62%)	344 (70%)	692 (56%)	389 (70%)
3 or more		221 (9.7%)	46 (9.3%)	105 (8.5%)	70 (13%)
Daily number of glasses of milk	DriMilkGlDyN					<0.001
None		191 (8.4%)	53 (11%)	122 (9.9%)	16 (2.9%)
Less than one		404 (18%)	104 (21%)	239 (19%)	61 (11%)
1-2 glasses		1,322 (58%)	281 (57%)	651 (53%)	390 (71%)
3 or more		366 (16%)	56 (11%)	224 (18%)	86 (16%)
Bread type						NA
White	WhiBread	1 (<0.1%)	0 (0%)	0 (0%)	1 (0.2%)
White multigrain	WhiMulGrBread	7 (0.3%)	3 (0.6%)	2 (0.2%)	2 (0.4%)
Semi whole grain	SemiWhoGrBread	232 (10%)	55 (11%)	131 (11%)	46 (8.3%)
Whole grain	WhoGrBread	1,298 (57%)	252 (51%)	766 (62%)	280 (51%)
Crisp bread	CrisBread	745 (33%)	184 (37%)	337 (27%)	224 (41%)
Fat cooking type	FatCookTyp					<0.001
Soft margarine and oils		191 (8.4%)	42 (8.5%)	106 (8.6%)	43 (7.8%)
Soft margarine		392 (17%)	89 (18%)	223 (18%)	80 (14%)
Do not use butter or margarine		39 (1.7%)	7 (1.4%)	14 (1.1%)	18 (3.3%)
Using several types of fat (>2 types)		245 (11%)	47 (9.5%)	119 (9.6%)	79 (14%)
Hard margarine		771 (34%)	190 (38%)	390 (32%)	191 (35%)
Hard margarine and oils		274 (12%)	44 (8.9%)	191 (15%)	39 (7.1%)
Low fat margarine		50 (2.2%)	6 (1.2%)	13 (1.1%)	31 (5.6%)
Dairy butter		36 (1.6%)	5 (1.0%)	15 (1.2%)	16 (2.9%)
Oils		194 (8.5%)	43 (8.7%)	120 (9.7%)	31 (5.6%)
Butter/margarine blend		91 (4.0%)	21 (4.3%)	45 (3.6%)	25 (4.5%)
Fat bread type	FatBreadTyp					<0.001
Soft margarine		770 (34%)	164 (33%)	428 (35%)	178 (32%)
Using several types of fat		127 (5.6%)	28 (5.7%)	77 (6.2%)	22 (4.0%)
Do not use butter or margarine		371 (16%)	102 (21%)	209 (17%)	60 (11%)
Hard margarine		25 (1.1%)	9 (1.8%)	10 (0.8%)	6 (1.1%)
Low fat margarine		594 (26%)	116 (23%)	333 (27%)	145 (26%)
Dairy butter		180 (7.9%)	28 (5.7%)	73 (5.9%)	79 (14%)
Butter/margarine blend		216 (9.5%)	47 (9.5%)	106 (8.6%)	63 (11%)
Participantion age [y]	PartAg	51 (43, 62)	55 (48, 64)	45 (38, 51)	68 (58, 75)	<0.001
Health (self reported)	Health					<0.001
Poor		31 (1.4%)	15 (3.0%)	8 (0.6%)	8 (1.4%)
Not so good		668 (29%)	218 (44%)	255 (21%)	195 (35%)
Good		1,301 (57%)	239 (48%)	743 (60%)	319 (58%)
Very good		283 (12%)	22 (4.5%)	230 (19%)	31 (5.6%)
Satisfaction with life	SatLif					NA
Very dissatified		6 (0.3%)	1 (0.2%)	5 (0.4%)	0 (0%)
Dissatisfied		14 (0.6%)	7 (1.4%)	6 (0.5%)	1 (0.2%)
Somewhat dissatisfied		39 (1.7%)	11 (2.2%)	21 (1.7%)	7 (1.3%)
Neither satisfied or dissatisfied		336 (15%)	95 (19%)	170 (14%)	71 (13%)
Somewhat satisfied		884 (39%)	211 (43%)	462 (37%)	211 (38%)
Satisfied		678 (30%)	111 (22%)	408 (33%)	159 (29%)
Very satisfied		326 (14%)	58 (12%)	164 (13%)	104 (19%)
Chronic disease	DisChr	823 (36%)	247 (50%)	302 (24%)	274 (50%)	<0.001
Astma ever	AstEv	186 (8.1%)	54 (11%)	76 (6.1%)	56 (10%)	<0.001
Diabetes ever	DiaEv	63 (2.8%)	32 (6.5%)	4 (0.3%)	27 (4.9%)	<0.001
Hyperthyroidism ever	ThyHypeEv	61 (2.7%)	20 (4.0%)	25 (2.0%)	16 (2.9%)	0.058
Hypothyroidism ever	ThyHypoEv	120 (5.3%)	37 (7.5%)	46 (3.7%)	37 (6.7%)	0.001
Goitre ever	ThyHyplEv	57 (2.5%)	17 (3.4%)	23 (1.9%)	17 (3.1%)	0.10
Any other disease of the thyroid gland (ever)	ThyDisOtEv	25 (1.1%)	9 (1.8%)	12 (1.0%)	4 (0.7%)	0.2
Medical doctor diagnosed rheumatoid arthritis	MdDiagRhArth	66 (2.9%)	17 (3.4%)	26 (2.1%)	23 (4.2%)	0.040
Medical doctor diagnosed osteoarthritis	MdDiagArthro	325 (14%)	112 (23%)	73 (5.9%)	140 (25%)	<0.001
Medical doctor diagnosed Bechterew's disease	MdDiagSponArth	48 (2.1%)	9 (1.8%)	28 (2.3%)	11 (2.0%)	0.8
Epilepsy ever	EpilEv	31 (1.4%)	5 (1.0%)	20 (1.6%)	6 (1.1%)	0.5
Cancer ever	CaEv	35 (1.5%)	7 (1.4%)	20 (1.6%)	8 (1.4%)	>0.9
Asthma medication ever	AstMedEv	194 (8.5%)	56 (11%)	83 (6.7%)	55 (9.9%)	0.003
Thyroid medication thyroxine ever	ThyMedT4Ev	124 (5.4%)	39 (7.9%)	45 (3.6%)	40 (7.2%)	<0.001
Thyroid medication Neo-Mercazol ever	ThyMedNeoEv	5 (0.2%)	1 (0.2%)	3 (0.2%)	1 (0.2%)	>0.9
Thyroid iodine ever	ThyIodEv	28 (1.2%)	5 (1.0%)	14 (1.1%)	9 (1.6%)	0.6
Thyroid surgery ever	ThySurgEv	43 (1.9%)	18 (3.6%)	18 (1.5%)	7 (1.3%)	0.005
Allergy rhinitis current	AlRhinCu	425 (19%)	88 (18%)	257 (21%)	80 (14%)	0.006
Hours spent lying down during a 24 hour period	RestLie24H	8.00 (7.00, 8.28)	8.00 (7.70, 8.96)	8.00 (7.00, 8.00)	8.00 (8.00, 9.00)	<0.001
Hours spent sitting down during a 24 hour period	RestSit24H	5.89 (4.00, 7.09)	5.86 (4.90, 7.00)	6.00 (4.00, 8.00)	5.38 (4.00, 6.74)	<0.001
Alcohol frequency monthly	Alcohol	1.00 (0.00, 2.17)	0.00 (0.00, 2.00)	2.00 (0.00, 3.00)	0.00 (0.00, 1.22)	<0.001
Smoking	Smoking	4.0 (0.0, 10.0)	4.1 (0.0, 10.0)	6.0 (0.0, 10.0)	0.0 (0.0, 5.0)	<0.001
Physical activity level	PhysAct					<0.001
Inactive		602 (26%)	202 (41%)	208 (17%)	192 (35%)
Below recommended		821 (36%)	174 (35%)	439 (36%)	208 (38%)
Recommended		614 (27%)	93 (19%)	392 (32%)	129 (23%)
Above recommended		246 (11%)	25 (5.1%)	197 (16%)	24 (4.3%)
No. of full-term pregnancies	DelivN	2.00 (2.00, 3.00)	2.00 (2.00, 3.00)	2.00 (2.00, 3.00)	3.00 (2.00, 4.00)	<0.001
Age at delivery first child	DelivAgFiChi	23.0 (21.0, 26.0)	23.0 (20.0, 26.0)	23.0 (20.0, 25.1)	24.0 (22.0, 27.4)	<0.001
Age at delivery last child	DelivLAg	30.0 (27.0, 33.4)	30.4 (27.0, 33.6)	29.0 (26.0, 32.0)	33.3 (30.0, 36.0)	<0.001
Age at menarche	MenarcAg	13.00 (12.00, 14.00)	13.00 (12.00, 14.00)	13.00 (12.00, 14.00)	14.00 (13.00, 15.00)	<0.001
Systemic estrogen use	EstrSys					0.052
Never		1,926 (84%)	406 (82%)	1,046 (85%)	474 (86%)
Previously		101 (4.4%)	33 (6.7%)	44 (3.6%)	24 (4.3%)
Now		256 (11%)	55 (11%)	146 (12%)	55 (9.9%)
Birth control pill ever use	BCPilEv	945 (41%)	143 (29%)	760 (61%)	42 (7.6%)	<0.001
Birth control pill current use	BCPilCu	95 (4.2%)	9 (1.8%)	86 (7.0%)	0 (0%)	<0.001
Currently regular menstruation	MensRegCu	937 (41%)	139 (28%)	748 (61%)	50 (9.0%)	<0.001
Education	Educ					<0.001
Primary school		1,034 (45%)	281 (57%)	334 (27%)	419 (76%)
High school		637 (28%)	128 (26%)	419 (34%)	90 (16%)
University qualifying exam		159 (7.0%)	20 (4.0%)	126 (10%)	13 (2.4%)
University < 4 years		279 (12%)	41 (8.3%)	218 (18%)	20 (3.6%)
University 4 years or more		174 (7.6%)	24 (4.9%)	139 (11%)	11 (2.0%)
Marital status	MaritStat					<0.001
Widow/widower		244 (11%)	55 (11%)	43 (3.5%)	146 (26%)
Married		1,579 (69%)	348 (70%)	867 (70%)	364 (66%)
Separated		31 (1.4%)	3 (0.6%)	24 (1.9%)	4 (0.7%)
Divorced		154 (6.7%)	38 (7.7%)	101 (8.2%)	15 (2.7%)
Unmarried		275 (12%)	50 (10%)	201 (16%)	24 (4.3%)
Cohabit spouse	CohSps	2,053 (90%)	438 (89%)	1,104 (89%)	511 (92%)	0.077
Serum cholesterol [mmol/L]	SeChol	5.90 (5.10, 6.80)	6.10 (5.50, 7.08)	5.40 (4.80, 6.20)	6.70 (5.90, 7.70)	<0.001
Serum triglycerides [mmol/L]	SeTrig	1.34 (0.95, 1.99)	1.87 (1.29, 2.61)	1.08 (0.80, 1.46)	1.73 (1.23, 2.41)	<0.001
Non-fasting glucose in serum [mmol/L]	SeGluNonFast	5.10 (4.80, 5.70)	5.40 (4.90, 6.00)	5.00 (4.60, 5.40)	5.40 (4.90, 6.00)	<0.001
Serum HDL cholesterol [mmol/L]	SeHDLChol	1.50 (1.20, 1.70)	1.30 (1.10, 1.58)	1.50 (1.30, 1.80)	1.50 (1.20, 1.70)	<0.001
Serum creatinine [ µmol/L]	SeCrea	80 (75, 87)	81 (74, 88)	79 (74, 85)	83 (76, 90)	<0.001
1 Median (IQR); n (%)
2 Kruskal-wallis rank sum test; Pearson's Chi-squared test; Fisher's exact test
