# Supplementary material for: Sources of variation in the serum metabolome of female participants of the HUNT2 study
Source: Commun Biol. 2024 Nov 6;7:1450. doi: 10.1038/s42003-024-07137-x (PMC11541904; doi:10.1038/s42003-024-07137-x)
Supplement: Supplementary file 4 — Supplementary Data file 2 [file 42003_2024_7137_MOESM4_ESM.xlsx]

## Sheet: Sheet1
Lipoprotein parameter	Variance explained (RSQ)												NMR-measured metabolite	Variance explained (RSQ)												MS-measured lipid	Variance explained (RSQ)
	Fold1	Fold2	Fold3	Fold4	Fold5	Fold6	Fold7	Fold8	Fold9	Fold10	Average			Fold1	Fold2	Fold3	Fold4	Fold5	Fold6	Fold7	Fold8	Fold9	Fold10	Average			Fold1	Fold2	Fold3	Fold4	Fold5	Fold6	Fold7	Fold8	Fold9	Fold10	Average
TPA1	0.0998526	-0.00805132	0.0460882	0.104721	0.00813364	0.0852841	-0.0134076	0.0965856	0.023285	0.0880841	0.0530575		Formate	0.0679451	0.0426243	0.0187787	-0.0213573	0.0382849	0.0198871	0.0222863	-0.0105994	0.0722297	-0.00109461	0.0248985		AC.0.0.	0.0429165	0.0106453	0.103545	0.0428119	0.0282138	0.00958449	-0.0196121	0.00941324	-0.0214577	-0.0105695	0.019549
TPA2	0.00754844	-0.00516649	0.0144707	0.0812409	0.0278815	0.0670913	-0.00243247	0.0461843	0.0570167	0.022801	0.0316636		Creatine	0.124698	0.106293	0.0747043	0.0212491	0.130782	0.0976608	0.132989	0.0360549	0.0660535	0.0901899	0.0880674		AC.2.0.	0.0829512	0.0193019	0.015734	0.0345414	0.0579252	0.103602	0.0193057	0.0134225	-0.0267831	0.11799	0.043799
TPAB	0.399583	0.328524	0.371923	0.29165	0.356722	0.154379	0.190138	0.360519	0.330239	0.254543	0.303822		Lactate	0.169224	0.144297	0.15729	0.139476	0.124713	0.105461	0.176212	0.148037	0.183283	0.128287	0.147628		AC.3.0.	-0.0606327	-0.0826042	-0.00870712	-0.0189102	0.0508899	0.000524828	-0.0406999	-0.0197751	-0.0456327	-0.0347149	-0.0260262
TPCH	0.368696	0.275743	0.276284	0.236869	0.278651	0.086551	0.143073	0.284006	0.28969	0.219746	0.245931		Glycine	0.0727359	0.000294125	0.0135361	-0.00341433	0.024931	0.0378719	0.0452097	0.00966821	0.0154468	0.0148452	0.0231125		AC.3.0.DC.	-0.0745177	0.00444238	-0.122343	-0.0167278	0.00565099	0.017008	-0.0144663	-0.106574	-0.419703	-0.0144752	-0.0741705
TPTG	0.273285	0.148132	0.24678	0.262647	0.371618	0.202464	0.185296	0.267931	0.199792	0.253941	0.241189		Methanol	-0.0143659	-0.00271192	0.0072379	0.00267411	0.0164031	-0.0549616	0.0101381	-0.00300897	0.0160621	-0.0321762	-0.00547091		AC.3.0.OH.	0.00734187	-0.00622062	0.000585784	0.00017526	-0.00589383	0.0554962	-0.0644302	0.0458525	-0.133406	-0.0751937	-0.0175693
VLAB	0.279059	0.156921	0.263235	0.265346	0.380854	0.221791	0.220747	0.31506	0.211352	0.295594	0.260996		Dimethyl-sulfone	0.077399	0.0728554	0.0696735	0.0191021	0.0808632	0.0882512	0.0592394	0.0728567	0.0218358	0.00977583	0.0571852		AC.3.1.	-0.0538663	0.00103618	0.0320928	-0.0124589	0.0675254	-0.0372219	-0.14691	0.00300237	-0.107664	-0.107539	-0.0362004
VLCH	0.299949	0.153745	0.250531	0.262152	0.378632	0.219954	0.220986	0.331634	0.220775	0.309417	0.264777		Ornithine	0.149768	0.127123	0.0897022	0.0711183	0.0648352	0.0859801	0.105826	0.0895783	0.0555012	0.166098	0.100553		AC.4.0.	0.0210939	-0.177457	-0.0128109	-0.0885777	0.00359965	-0.0119797	0.0179772	-0.0270949	-0.011444	-0.000665003	-0.0287359
VLFC	0.282664	0.155251	0.247713	0.267861	0.366356	0.216411	0.224805	0.308146	0.203351	0.295272	0.256783		Methionine	0.115849	0.0639387	0.0940715	0.0812029	0.103245	0.103011	0.0933618	0.124415	0.12935	0.169312	0.107776		AC.4.1.	0.0425379	-0.0822363	-0.0162287	-0.0696465	-0.0343287	0.0332182	0.00371825	-0.0345411	-0.0994408	-0.055211	-0.0312159
VLPL	0.232239	0.0872248	0.234221	0.227393	0.309368	0.203229	0.169874	0.249533	0.15854	0.219085	0.209071		Glutamine	0.0464757	0.0559965	0.0359179	-0.00915723	-0.00200327	-0.0102732	0.0636794	0.0477512	-0.000556799	0.00583987	0.023367		AC.5.0.	0.0783277	-0.101111	0.0599305	-0.111035	-0.0558071	-0.0034053	-0.0141141	-0.0255583	-0.030324	-0.0602642	-0.0263361
VLTG	0.245802	0.130401	0.228247	0.233614	0.335739	0.194871	0.164486	0.245859	0.17576	0.219383	0.217416		Citrate	0.108297	0.0468271	0.0327829	0.047103	0.0473813	0.0737129	0.0425456	0.0721913	0.0438918	0.0503476	0.056508		AC.5.0.DC.	-0.0246558	0.0405658	0.00660251	0.0214672	-0.0575625	0.0243951	0.053192	0.0801261	-0.00296256	-0.0278694	0.0113298
V1CH	0.253929	0.111194	0.238738	0.249683	0.344897	0.195605	0.186037	0.26647	0.170514	0.242649	0.225972		Acetate	0.0497679	0.0258248	0.0592333	0.00833531	-0.0493852	0.0321938	0.147583	0.00658797	0.0446673	0.00670777	0.0331516		AC.5.0.OH.	0.0108772	0.0301233	0.017674	0.0263235	-0.0171444	-0.0150546	-0.0223282	0.0277044	0.0821271	0.0655344	0.0205837
V1FC	0.23622	0.0953356	0.217163	0.23564	0.325248	0.177005	0.148688	0.218298	0.182162	0.199486	0.203524		Acetoacetate	0.122135	0.0962297	0.0619684	0.172038	0.164573	0.162951	0.117835	0.194756	0.0939235	0.185816	0.137223		AC.5.1.	-0.104481	-0.00930359	-0.0613163	-0.0698013	-0.0485293	-0.0612176	0.0581965	0.00889379	0.00085015	0.0222901	-0.0264419
V1PL	0.252034	0.0881946	0.235259	0.231873	0.328358	0.192424	0.150103	0.230863	0.169171	0.193853	0.207213		Glutamate	0.250473	0.238674	0.231712	0.178873	0.213427	0.28425	0.267322	0.21584	0.302083	0.317392	0.250005		AC.6.0.	0.129548	0.0735572	0.0729326	0.0627514	0.0664757	0.124738	0.0572513	0.0426398	-0.0278397	0.0226674	0.0624721
V1TG	0.223116	0.101212	0.213103	0.21322	0.295012	0.170947	0.150925	0.204124	0.141697	0.171243	0.18846		Pyruvate	0.127664	0.0798804	0.120956	0.0234334	0.175029	0.062204	0.116802	0.125407	0.107936	0.0791792	0.101849		AC.7.0.	-0.050536	-0.00818768	-0.0704637	0.0257212	-0.0609215	-0.01522	-0.079649	0.00389148	-0.0519629	0.0633981	-0.024393
V2CH	0.274023	0.14519	0.221115	0.216906	0.343716	0.208006	0.166699	0.317182	0.2213	0.260643	0.237478		Alanine	0.171462	0.130824	0.119944	0.0715051	0.106999	0.11129	0.107995	0.166543	0.145672	0.190079	0.132231		AC.8.0.	0.135763	0.0375525	0.050951	0.0411833	0.0120198	0.0880328	0.0523333	0.0214613	0.0251291	0.0710386	0.0535465
V2FC	0.266047	0.151418	0.23832	0.235312	0.371292	0.205327	0.187435	0.309925	0.216133	0.279916	0.246113		Ethanol	0.0131722	-0.0079478	0.00768589	0.0226761	0.0373365	0.147931	0.00734728	0.140077	0.12805	0.012239	0.0508567		AC.8.1.	0.172039	-0.0105035	0.0171757	0.0692563	0.0432337	0.0612712	0.106568	0.105163	-0.0374113	-0.0477889	0.0479002
V2PL	0.228086	0.103622	0.195354	0.150487	0.288506	0.183044	0.126419	0.26281	0.200321	0.20796	0.194661		Isoleucine	0.167976	0.162296	0.183111	0.127262	0.141447	0.177852	0.176284	0.221334	0.215866	0.177831	0.175126		AC.10.0.	0.119454	0.062044	0.058192	0.0736077	-0.000350207	0.0822361	0.0745684	0.028037	-0.00156681	0.0959762	0.0592199
V2TG	0.235911	0.13397	0.193478	0.152382	0.295447	0.184032	0.125498	0.270831	0.209681	0.214243	0.201547		2-Methylglutarate	0.184363	0.0897107	0.131585	0.0838519	0.12231	0.116891	0.128013	0.176641	0.191441	0.160193	0.1385		AC.10.1.	0.16753	0.0728065	0.0467636	0.0616995	0.0239982	0.0512565	0.115584	0.123346	0.0676875	0.0359465	0.0766618
V3CH	0.272542	0.136618	0.210574	0.17999	0.32106	0.191229	0.20413	0.309363	0.199915	0.265234	0.229066		Leucine	0.221921	0.206139	0.22188	0.170354	0.185532	0.259219	0.21562	0.270976	0.261416	0.235289	0.224835		AC.10.2.	0.0693868	0.00971288	-0.0349474	0.0129539	-0.0625979	-0.156406	0.0231476	0.0655112	-0.0606294	-0.0467039	-0.0180572
V3FC	0.261189	0.135186	0.222919	0.21394	0.343662	0.200176	0.200576	0.307223	0.194044	0.275044	0.235396		Phenylalanine	0.195363	0.149301	0.206985	0.129883	0.175152	0.199476	0.22946	0.152539	0.184569	0.169246	0.179197		AC.10.3.	0.15815	-0.0099103	0.0900957	0.0366234	0.0327472	0.0406814	0.101138	0.0619541	-0.043934	-0.0384555	0.0429089
V3PL	0.237095	0.114239	0.200929	0.164726	0.301991	0.17582	0.162634	0.264069	0.17462	0.229586	0.202571		Glucose	0.205519	0.264708	0.101299	0.118124	0.105768	0.116613	0.254508	0.210001	0.175876	0.270105	0.182252		AC.12.0.	0.192036	0.119232	0.0726105	0.132352	0.0963795	0.127722	0.0720068	0.0834016	-0.00528909	0.168479	0.105893
V3TG	0.242438	0.14122	0.190897	0.156762	0.289611	0.173116	0.155295	0.275987	0.180983	0.232055	0.203836		Tyrosine	0.120737	0.10166	0.080039	0.0899936	0.0992658	0.0907483	0.104913	0.121006	0.113365	0.0801944	0.100192		AC.12.1.	0.225454	0.0988666	0.152585	0.159111	0.122214	0.157473	0.117574	0.157297	0.0167312	0.180801	0.138811
V4CH	0.265979	0.178224	0.199452	0.182965	0.288617	0.167003	0.224909	0.292019	0.193756	0.242139	0.223506		Creatinine	0.185814	0.184586	0.187856	0.119417	0.157676	0.158089	0.164001	0.182137	0.182278	0.167007	0.168886		AC.13.0.	0.101085	0.154788	0.188723	0.0807626	0.213931	0.0892465	0.0525227	0.161882	0.175357	0.11471	0.133301
V4FC	0.305024	0.181616	0.225994	0.224158	0.363357	0.194568	0.253417	0.327228	0.233366	0.306603	0.261533		Valine	0.193567	0.172352	0.153912	0.139101	0.132714	0.191577	0.181495	0.195246	0.2124	0.208838	0.17812		AC.14.0.	0.211461	0.155796	0.179746	0.172536	0.206047	0.163413	0.155073	0.230129	-0.0118379	0.24467	0.170703
V4PL	0.280434	0.18353	0.218018	0.195438	0.320975	0.186054	0.218696	0.305113	0.186995	0.274149	0.23694		Proline-betaine	0.00748178	0.0221201	0.00644097	0.00731747	0.0406855	0.0193538	0.0266979	0.0101167	-0.00790517	0.0172873	0.0149596		AC.14.0.OH.	0.123233	-0.0270086	0.104114	0.0172886	0.0634255	-0.0260969	0.0430763	0.0628238	-0.0437397	0.0430163	0.0360132
V4TG	0.225224	0.176419	0.181244	0.171588	0.287436	0.163134	0.193518	0.252571	0.13814	0.242072	0.203134		Histidine	0.0620342	0.0764282	0.00789143	-0.0037719	0.017221	0.0194442	0.0592783	0.0776304	0.0568969	0.0350212	0.0408074		AC.14.1.	0.21031	0.083712	0.0954108	0.173634	0.0642837	0.145619	0.129874	0.192167	-0.0303297	0.183607	0.124829
V5CH	0.012298	0.038198	0.0213307	0.0101836	0.0140693	-0.0235113	0.0175407	0.0313499	0.00848962	0.0348704	0.0164819		Lysine	0.212667	0.19717	0.171957	0.13421	0.147596	0.21949	0.203179	0.20315	0.172375	0.243588	0.190538		AC.14.2.	0.146408	0.0237146	-0.0896444	0.140109	-0.0297699	0.0669731	0.100125	0.119538	0.0417614	0.124363	0.0643578
V5FC	0.0872412	0.0239277	0.122708	0.141578	0.169938	0.0920143	0.114105	0.0916072	0.043911	0.113043	0.100007		3-Hydroxybutyrate	0.145826	0.110535	0.11932	0.127432	0.156639	0.183258	0.106262	0.1756	0.109967	0.177818	0.141266		AC.16.0.	0.120386	0.0515286	0.168244	0.0610375	0.202749	0.177863	0.0231314	0.153354	0.036984	0.15179	0.114707
V5PL	0.0176535	0.0462407	0.0417468	0.0186782	0.0405839	0.0120342	0.038596	0.039498	0.0161063	0.0757904	0.0346928															AC.16.1.	0.251008	0.143746	0.119645	0.106642	0.146137	0.204743	0.163173	0.191535	0.0810047	0.249313	0.165695
V5TG	0.067371	0.109249	0.104568	0.128055	0.149212	0.0832211	0.127323	0.113265	0.0524716	0.151656	0.108639															AC.18.0.	0.0283957	0.0931994	0.0916123	0.0350432	0.169115	0.118297	-0.163799	0.067507	0.129584	0.0911608	0.0660115
IDAB	0.367673	0.208041	0.3148	0.291596	0.407006	0.234032	0.238843	0.338892	0.274113	0.285363	0.296036		MS-measured metabolite	Variance explained (RSQ)												AC.18.1.	0.148121	-0.0164833	0.110922	0.06639	0.142421	0.163247	0.139767	0.170462	0.0658836	0.158027	0.114876
IDCH	0.378989	0.220638	0.3011	0.288699	0.419761	0.220685	0.263463	0.365466	0.285034	0.301297	0.304513			Fold1	Fold2	Fold3	Fold4	Fold5	Fold6	Fold7	Fold8	Fold9	Fold10	Average		AC.18.2.	0.064845	-0.0487302	0.0235163	0.0099909	0.00282748	0.031106	0.0803782	0.0689112	-0.0159328	0.108015	0.0324927
IDFC	0.374951	0.212173	0.289498	0.274262	0.416282	0.210978	0.251187	0.353888	0.28092	0.295239	0.295938		Ala	0.155889	0.0664477	0.0670357	0.0735523	0.0506004	-0.0139306	-0.00649973	0.0202554	0.0966473	0.0820376	0.0592035		CE.16.0.	-0.0567596	-0.0155954	-0.0451678	0.015463	0.0275192	-0.0648759	-0.0181231	0.033599	-0.0746426	-0.00170929	-0.0200292
IDPL	0.342439	0.176893	0.257009	0.250745	0.377249	0.187418	0.189665	0.288916	0.251794	0.245098	0.256723		Arg	0.0478079	0.0333137	0.0403021	0.0893592	-0.0630157	0.0703163	-0.026246	0.0691655	-0.0352631	-0.0157387	0.0210001		CE.16.1.	0.0873269	0.238565	0.187911	0.0926852	0.281975	0.197107	0.0246362	0.178394	0.275236	0.320652	0.188449
IDTG	0.249502	0.12908	0.219797	0.24441	0.347222	0.181746	0.15789	0.227171	0.186233	0.216814	0.215987		Asn	0.0805826	0.0780265	-0.133645	0.0802764	-0.0208235	0.0121314	0.0298756	-0.0286922	-0.0674969	0.0578234	0.00880583		CE.17.0.	-0.00594101	0.0161766	-0.0224287	0.0178116	-0.0107002	0.0102089	-0.0704957	-0.00191183	0.0247017	-0.095408	-0.0137987
LDAB	0.311667	0.255332	0.311834	0.204678	0.227358	0.0665544	0.0950273	0.272062	0.271148	0.171757	0.218742		Asp	0.225177	0.162058	0.167943	0.153874	0.218286	0.242066	0.116228	0.158305	0.166873	0.186751	0.179756		CE.17.1.	0.0486591	0.126266	0.180532	0.103142	0.31984	0.216522	-0.0223359	0.236146	0.213591	0.231782	0.165414
LDCH	0.246522	0.197436	0.217236	0.140541	0.134711	-0.013046	0.0406062	0.184728	0.196355	0.135141	0.148023		Cit	0.144336	0.0735415	0.188694	0.180743	-0.0189279	0.07226	0.190058	0.208751	0.277609	0.0988168	0.141588		CE.17.2.	0.00719961	0.095375	0.0770853	0.0848564	0.0540895	0.120428	-0.0819828	0.0838551	0.0392157	0.0663302	0.0546452
LDFC	0.256936	0.200609	0.242076	0.166611	0.155629	-0.0150861	0.0345462	0.207399	0.202728	0.159378	0.161083		Gln	-0.0591072	0.0122449	-0.115368	0.0616832	0.0110011	0.0622968	-0.00776099	0.0654353	-0.0953641	-0.0161089	-0.00810481		CE.18.1.	0.0817613	0.106075	0.178936	0.0799491	0.124003	0.133645	0.00202632	0.13271	0.155618	0.0620615	0.105679
LDPL	0.247744	0.208079	0.228368	0.143734	0.13877	-0.00166772	0.0263394	0.204027	0.203284	0.151093	0.154977		Glu	0.0845785	0.0943181	0.0621771	0.0944086	0.0969277	0.228768	0.0996081	0.194812	0.135162	0.0733928	0.116415		CE.18.2.	0.0807897	-0.0395169	0.0824055	0.0852176	0.0483394	0.0958812	0.0731473	0.076994	-0.0673876	-0.00413612	0.0431734
LDTG	0.309091	0.235458	0.294286	0.263606	0.355316	0.232346	0.17406	0.340359	0.275128	0.264091	0.274374		Gly	0.0027697	0.0909976	0.00182377	0.0400407	0.0375611	0.0518079	0.0734412	0.00437681	0.0559112	-0.0753656	0.0283364		CE.18.3.	-0.0173516	0.0660585	0.0281765	0.0309315	0.0756642	0.0468513	-0.0273818	0.0459184	0.0504416	0.00290932	0.0302218
L1AB	0.266221	0.218208	0.201901	0.183184	0.225401	0.0457734	0.150524	0.217375	0.279956	0.167408	0.195595		His	0.0839898	0.056724	-0.00395457	0.0256168	0.0101918	0.0233446	-0.0477255	-0.0378231	0.0380727	-0.0123414	0.0136095		CE.19.2.	0.144644	0.144147	0.101298	0.079256	0.104644	0.170539	0.113896	0.0952481	0.018135	0.0755437	0.104735
L1CH	0.258425	0.200328	0.172162	0.168505	0.192123	0.0280283	0.115274	0.188422	0.259883	0.142485	0.172564		Lys	0.0171423	-0.0159966	-0.0557139	0.0690919	0.0194711	0.00690589	0.0227965	-0.0191584	0.0124288	-0.0403415	0.00166259		CE.19.3.	0.0994024	0.031048	0.0166855	0.141148	0.0556213	0.165542	0.0317654	0.0335697	-0.0473299	-0.0625089	0.0464943
L1FC	0.263075	0.213489	0.178375	0.169083	0.196269	0.0285376	0.114182	0.20996	0.258921	0.154484	0.178638		Met	0.0237725	0.00210197	-0.0572579	0.0254115	-0.0131116	0.00526878	-0.00720994	-0.0426071	-0.0585892	-0.0657106	-0.0187932		CE.20.4.	0.0559049	-0.029764	-0.028886	0.0846056	-0.140205	0.0522279	0.069883	0.00113479	0.0580052	0.00843347	0.013134
L1PL	0.257643	0.199346	0.176945	0.175131	0.20097	0.036474	0.122365	0.198219	0.263303	0.156176	0.178657		Orn	0.0359148	0.0529759	0.104576	0.0555069	0.100144	0.0822719	0.0484519	0.137829	0.106439	0.045871	0.0769981		CE.20.5.	0.0481749	0.0715647	0.0228674	0.143512	0.0293029	0.108758	0.100414	0.222949	0.099402	0.0290566	0.0876002
L1TG	0.317278	0.224656	0.261733	0.253017	0.360183	0.182767	0.229325	0.308608	0.279694	0.250805	0.266807		Phe	0.152299	0.133056	0.158958	0.145207	0.100657	0.207235	0.0693585	0.163951	0.0968552	0.0600669	0.128764		CE.22.5.	0.0332701	0.0510432	0.0890443	0.0978419	0.0857564	0.00285523	0.066199	-0.0307924	0.0679668	0.029296	0.049248
L2TG	0.259328	0.19194	0.233472	0.205508	0.252748	0.120366	0.12659	0.245528	0.248657	0.18273	0.206687		Pro	0.0200921	0.052582	0.026259	-0.0142298	0.0744238	-0.019263	0.150071	0.0287631	-0.0688085	0.0827746	0.0332664		CE.22.6.	0.0599975	0.066348	0.00110315	0.0982139	-0.0108426	0.0926862	0.0946185	0.151568	0.0460446	0.0375336	0.0637271
L3AB	0.108222	0.0904297	0.132565	0.0926114	0.0449352	-0.0211834	-0.009989	0.094299	0.0698257	0.0925486	0.0694265		Ser	0.0235621	0.0624628	-0.0896428	-0.0135466	-0.0369765	0.00885966	-0.0254774	-0.0418924	-0.0731332	-0.00588197	-0.0191666		DG.32.1.	0.127516	0.173044	0.179564	0.103531	0.250098	0.196251	0.192884	0.286481	0.253605	0.247065	0.201004
L3CH	0.0624482	0.0603455	0.102073	0.0793468	0.0368277	-0.0154149	-0.00470807	0.0649223	0.0390432	0.0785482	0.0503432		Thr	0.0259475	0.0430391	-0.0142421	-0.00437281	0.0623204	-0.0352796	0.0524562	0.0516316	-0.0540322	0.0343558	0.0161824		DG.32.2.	0.0461855	0.141789	0.0954734	0.176245	0.167618	0.146764	0.0850739	0.239266	0.16238	0.141164	0.140196
L3FC	0.104245	0.0627328	0.139481	0.104777	0.0575733	-0.00988147	0.00442081	0.0983994	0.0669273	0.089838	0.0718513		Trp	0.0137968	0.081848	0.0349832	0.0980729	0.0320773	0.0268781	0.0479946	0.0384042	-0.0133082	0.000289963	0.0361037		DG.34.1.	0.0495973	0.162142	0.207069	0.1394	0.170948	0.257853	0.217444	0.232419	0.250031	0.217274	0.190418
L3PL	0.0707568	0.0724019	0.107283	0.0832214	0.0392362	-0.0138461	-0.00930178	0.0738533	0.0463245	0.0859044	0.0555834		Tyr	0.0804695	0.0606066	0.0739875	0.0928622	0.0614766	0.113194	0.0875744	0.0528311	-0.0548579	0.112578	0.0680722		DG.34.3.	0.108654	0.097622	0.15011	0.177763	0.11722	0.195207	0.184267	0.172091	0.157615	0.23265	0.15932
L3TG	0.191908	0.190757	0.292337	0.235304	0.243113	0.0772127	0.112432	0.261786	0.234619	0.209832	0.20493		Val	0.160767	0.0161172	0.0886517	0.254631	0.0414236	0.0636836	0.130188	0.0560926	0.0684043	0.0978529	0.0977812		DG.36.2.	0.0533168	0.126847	0.196673	0.187549	0.105935	0.235551	0.179172	0.233798	0.242844	0.188891	0.175058
L5AB	0.0917259	0.0843071	0.154901	0.0433342	0.0801273	0.0650131	0.0104144	0.134544	0.114776	0.0804174	0.0859561		xLeu	0.118768	0.0272937	0.0310897	0.150323	0.0163949	0.0670676	0.105538	0.0442976	0.0137986	0.0418846	0.0616455		DG.36.3.	0.121925	0.00510626	0.15365	0.183709	0.0310336	0.0998781	0.0582419	0.0844361	0.0810856	0.196554	0.101562
L5CH	0.0638335	0.064889	0.113932	0.0252195	0.041482	0.0323304	-0.000689976	0.0923087	0.0834529	0.0627826	0.0579541		ADMA	0.0612228	-0.00600241	0.0848308	-0.00874211	0.082875	0.0759754	0.0563307	0.0842307	0.0628233	0.0684785	0.0562023		DG.36.4.	0.0870841	-0.0261621	0.0974854	0.123562	0.00978181	0.0741359	0.0229128	0.0103116	-0.00198413	0.131694	0.0528821
L5FC	0.0728051	0.0812232	0.126202	0.0233403	0.0541101	0.00905832	-0.011433	0.104066	0.0911254	0.0878716	0.0638368		Creatinine	-0.147964	-0.0894319	0.0168078	0.010652	-0.0113797	-0.0186734	0.0982411	0.0191292	0.0275183	-0.0242329	-0.0119333		DG.38.5.	0.0513419	0.0255392	0.128169	0.163157	0.13956	0.0919731	0.164242	0.103612	0.0934283	0.117726	0.107875
L5PL	0.0496522	0.0607348	0.10682	0.0220534	0.0331194	0.0293257	-0.0140008	0.0878358	0.0735549	0.0575124	0.0506608		Kynurenine	0.117422	0.136223	0.176365	-0.010527	0.0770622	-0.0943033	0.227408	0.131586	0.188963	0.241943	0.119214		DG.39.0.	0.0613723	0.0847764	0.0342614	0.115132	-0.0562768	0.0649198	0.103351	0.179156	0.0597161	0.0361866	0.0682594
L6AB	0.164463	0.146141	0.152546	0.15467	0.198665	0.170404	0.112919	0.210765	0.146781	0.133152	0.159051		Met.SO	-0.0301124	-0.0460826	-0.00743712	-0.0275544	-0.0283993	-0.0163041	0.0112341	-0.0212494	-0.356892	-0.127997	-0.0650794		DG.41.1.	0.0796375	0.0395373	0.0805178	0.104887	-0.0936074	0.0166625	0.0696057	0.0380127	0.0231545	-0.0459904	0.0312417
L6CH	0.122974	0.0961645	0.122548	0.0998529	0.133604	0.126567	0.0767343	0.153846	0.113429	0.0695513	0.111527		Putrescine	-0.0162759	-0.0371017	0.00751698	-0.0453663	-0.138482	-0.0296404	-0.02653	-0.0368344	-0.0649863	-0.0150894	-0.0402789		DG.42.0.	-0.00494978	0.0221713	0.0474091	0.0745432	0.062302	0.00653275	-0.0359325	0.0568424	0.0853911	0.0550942	0.0369404
L6FC	0.0856344	0.0815582	0.0639338	0.00438532	0.085212	0.0428743	0.0173952	0.112011	0.0732243	0.0483203	0.0614549		Sarcosine	-0.034694	-0.067374	-0.0536836	0.0790446	-0.125671	-0.0101956	-0.0489831	0.0405219	-0.0948019	-0.0603762	-0.0376213		DG.42.1.	-0.00687367	-0.0210379	0.110743	0.133978	0.00960893	0.0202166	0.0636059	0.0602028	-0.0270309	0.00521742	0.0348631
L6PL	0.108447	0.0777745	0.106804	0.0756266	0.120867	0.112686	0.0586856	0.137974	0.097192	0.0556539	0.0951711		SDMA	0.0543749	-0.0137247	0.152436	0.128418	0.0492216	0.125739	0.147328	0.154188	0.146474	0.181835	0.112629		DG.42.2.	-0.0331674	-0.0671455	-0.010959	-0.096755	-0.0245245	0.0287089	-0.00274545	-0.0467187	-0.722796	-0.206726	-0.118283
L6TG	0.18865	0.151422	0.219781	0.194475	0.249866	0.210751	0.13986	0.260443	0.183813	0.197964	0.199703		Serotonin	0.0536705	0.0181101	-0.0551632	0.0334952	0.0409054	0.0465921	0.00694619	-0.0246463	0.00460471	0.0963855	0.02209		DG.44.3.	-0.0265696	-0.0496053	0.00191839	0.0054051	-0.0213835	0.02241	0.00177438	-0.10269	0.0756699	-0.0391508	-0.0132222
HDA1	0.108075	-0.0194228	0.0704309	0.130175	0.0246475	0.0943808	0.0107057	0.121739	0.0305334	0.099204	0.0670468		t4.OH.Pro	-0.0934212	0.00290092	-0.333055	0.0137195	-0.0120988	-0.0342567	-0.00642866	-0.01468	-0.110005	-0.00965915	-0.0596985		DG.O.32.2.	0.0859197	0.0567657	0.11007	0.145173	0.04851	0.131847	0.0722716	0.113583	0.122384	0.114603	0.100113
HDA2	0.0198268	-0.00126678	0.0220974	0.0699577	0.0247929	0.061332	-0.00479134	0.0530084	0.0506331	0.00802012	0.030361		Taurine	0.00803786	-0.0383174	-0.0648946	0.00636941	-0.0670866	0.00268478	-0.0123299	-0.102933	-0.0545909	-0.0296514	-0.0352712		DG.O.34.1.	0.0170732	0.0481118	0.169262	0.168744	0.0603352	0.148392	0.112904	0.205413	0.0744971	0.0806613	0.108539
HDCH	0.125905	0.0324332	0.105121	0.109288	0.0768874	0.092223	0.0386364	0.150231	0.0351692	0.136341	0.0902234															DG.O.36.4.	-0.0504302	-0.0262925	-0.0088405	0.0790461	0.00890261	-0.104035	-0.0567784	-0.0156719	-0.204555	-0.00153503	-0.038019
HDFC	0.120136	0.0479451	0.0753881	0.122074	0.093515	0.0895121	-0.0119608	0.140316	0.0532875	0.141548	0.0871761															TG.44.1.	-0.0270122	0.053706	0.0552288	0.0230013	0.0907691	0.0889665	0.0864702	0.106729	-0.0105985	0.0730507	0.0540311
HDPL	0.114238	0.0105805	0.0998396	0.136991	0.0661478	0.0831466	0.0348267	0.124635	0.0347993	0.0939568	0.0799162															TG.44.2.	-0.0272454	0.0894853	0.105025	0.101863	0.133957	0.126896	0.0868112	0.274523	0.0369931	0.161934	0.109024
HDTG	0.15609	0.039113	0.0979515	0.10043	0.142166	0.124693	0.0776072	0.118384	0.114946	0.150013	0.112139															TG.46.2.	-0.069967	0.0401744	0.125853	0.000529326	0.133968	0.114543	0.101999	0.114022	0.122079	0.125056	0.0808257
H1A2	0.0493563	-0.00232318	0.0480801	0.0344933	0.0140025	0.0112213	-0.0186946	0.0472109	0.0176688	0.04439	0.0245405															TG.48.1.	0.00988189	0.218359	0.215322	0.136025	0.28038	0.199601	0.141626	0.307981	0.23546	0.199067	0.19437
H1CH	0.0700993	0.0300447	0.0537168	0.0495924	0.0292634	0.0432282	-0.00895034	0.0920771	0.0212995	0.0872376	0.0467609															TG.48.2.	0.039867	0.205568	0.171264	0.157644	0.207985	0.206038	0.128528	0.307489	0.19771	0.193454	0.181555
H1FC	0.083907	0.0391066	0.0721818	0.0800795	0.0750707	0.0559946	-0.0444298	0.10341	0.0449169	0.110235	0.0620472															TG.48.3.	0.0404296	0.0344219	0.113113	0.0780962	0.0598137	0.0717245	0.0958721	0.0612288	0.0486341	0.0753122	0.0678646
H1PL	0.0704519	0.023884	0.0654499	0.0609526	0.0324061	0.0357252	-0.0153096	0.0837446	0.0253963	0.076052	0.0458753															TG.49.1.	0.0387691	0.189488	0.244328	0.13981	0.289775	0.202433	0.158911	0.339832	0.143583	0.179009	0.192594
H1TG	0.0820445	0.0277092	0.0459071	0.0761066	0.0921921	0.0831746	0.0428656	0.0674849	0.069396	0.106102	0.0692983															TG.49.2.	0.107294	0.282716	0.247963	0.155438	0.301853	0.189575	0.122592	0.384274	0.245949	0.210768	0.224842
H2A1	0.0753882	-0.0323097	0.0732116	0.0987223	0.00421749	0.0471133	0.00805145	0.074232	0.0126746	0.0160972	0.0377398															TG.50.1.	0.042465	0.20804	0.242928	0.22494	0.301581	0.19376	0.185928	0.292539	0.278302	0.210744	0.218123
H2A2	0.0451803	-0.0310926	0.0395438	0.0400045	0.0310863	0.0311885	0.0223503	0.0194898	0.0067824	0.00370576	0.0208239															TG.50.2.	0.116688	0.24302	0.216664	0.252484	0.257309	0.178668	0.138427	0.327946	0.282031	0.265035	0.227827
H2CH	0.0651129	-0.0129952	0.0635899	0.0668006	0.0104968	0.0363613	0.0036731	0.0540839	0.0174805	0.0362715	0.0340875															TG.50.3.	0.125048	0.172786	0.188309	0.223169	0.136455	0.132891	0.0898795	0.241035	0.186242	0.213849	0.170966
H2FC	0.0712566	0.00125743	0.0588713	0.0877093	0.0379908	0.0544127	-0.0155632	0.0434218	0.0542311	0.0726108	0.0466199															TG.50.4.	0.0895335	0.0964639	0.187292	0.180375	0.116722	0.0945574	0.0825325	0.167546	0.130021	0.153349	0.129839
H2PL	0.0556256	-0.0272644	0.0597834	0.0716502	-0.00581054	0.0307272	0.00699443	0.0415278	0.0134492	0.0136348	0.0260318															TG.51.1.	-0.0555968	0.121049	0.106645	0.0740931	0.144241	0.0334018	0.0384035	0.108679	0.0933521	0.0317759	0.0696044
H2TG	0.14464	0.0492887	0.0951978	0.0737635	0.125876	0.118251	0.0663885	0.099301	0.108007	0.144114	0.102483															TG.51.2.	0.104454	0.284702	0.228637	0.169912	0.28364	0.163728	0.111785	0.360519	0.239023	0.2095	0.21559
H3A1	0.060773	-0.0213075	0.0482787	0.11441	-0.010165	0.098293	0.0241927	0.0692289	0.0477912	0.0111298	0.0442625															TG.51.3.	0.084153	0.211754	0.222725	0.196149	0.200334	0.0551745	0.0521419	0.271233	0.168823	0.186395	0.164888
H3A2	0.0586657	-0.00327771	0.0587856	0.102622	0.0592011	0.0758954	0.0265086	0.0657935	0.0380536	0.00395336	0.0486201															TG.51.4.	0.0332865	0.0574239	0.188714	0.165064	0.0940302	0.020685	0.0826255	0.158576	0.112815	0.109138	0.102236
H3CH	0.0405093	-0.00796489	0.0396868	0.126667	0.0248188	0.113835	0.0440751	0.0892401	0.0455374	0.0437678	0.0560173															TG.51.5.	0.0311249	-0.0761862	0.123357	0.126518	0.000886745	-0.0276619	0.0762521	0.0946174	0.047102	0.0796814	0.0475691
H3FC	0.0683198	-0.0205549	0.0779503	0.135932	0.0901229	0.101132	0.030634	0.108805	0.0793927	0.136734	0.0808467															TG.52.2.	0.0611191	0.191047	0.194321	0.249831	0.156603	0.123809	0.145798	0.210617	0.249239	0.148615	0.1731
H3PL	0.0621937	3.0801e-05	0.066565	0.156242	0.056656	0.117337	0.0751487	0.105472	0.0426752	0.0393094	0.072163															TG.52.3.	0.0965755	0.0550073	0.165259	0.212464	0.0574024	0.0460526	0.0219981	0.093803	0.119248	0.163174	0.103098
H3TG	0.183278	0.0624471	0.143328	0.116058	0.19851	0.136925	0.0764988	0.143484	0.13509	0.171274	0.136689															TG.52.4.	0.0702115	-0.0157997	0.124866	0.162871	-0.00145388	0.0201675	0.000746002	0.0218151	0.0506974	0.129471	0.0563592
H4A1	0.0420187	0.0346183	0.0319756	0.0429086	0.0701188	0.0406118	0.0276272	0.0827391	0.0696721	0.0883604	0.0530651															TG.52.5.	0.0305308	-0.017489	0.136464	0.150927	-0.00243419	0.0331799	0.0376899	0.0538972	0.0757828	0.138818	0.0637367
H4A2	-0.0147704	0.0223672	0.0183835	0.0210094	0.0296052	0.02314	-0.00396679	0.0393028	0.0430365	0.0355239	0.0213631															TG.52.6.	0.02358	0.0463772	0.129741	0.0812214	-0.167575	0.0347979	0.0517034	0.0193019	0.0673272	0.0160453	0.030252
H4CH	0.0456583	0.0394736	0.0618682	0.0752525	0.114524	0.0979685	0.0626898	0.115198	0.0822565	0.120045	0.0814934															TG.52.7.	0.0630043	0.0772651	-0.000226923	0.124136	-0.0731234	-0.000357354	0.0247224	0.0411665	0.000323756	0.0722636	0.0329174
H4FC	0.0791392	0.045883	0.0992925	0.10267	0.0870925	0.0718055	0.054623	0.114592	0.0887529	0.13422	0.087807															TG.53.3.	0.0325173	0.120811	0.174499	0.156849	0.0862509	-0.112746	0.0352454	0.187209	0.154512	0.107042	0.0942188
H4PL	0.0533136	0.0797566	0.0593627	0.111204	0.121043	0.0942843	0.0944022	0.139159	0.0932695	0.151262	0.0997058															TG.53.4.	0.0205801	0.0486229	0.154121	0.151171	0.0271435	-0.0635491	0.0152846	0.113807	0.112358	0.121659	0.0701198
H4TG	0.189654	0.0291005	0.132154	0.105781	0.17496	0.11593	0.0706107	0.158381	0.116367	0.163936	0.125687															TG.53.5.	-0.0520557	0.00509981	0.179332	0.112151	-0.0395889	-0.0470342	0.0886095	0.10592	0.0945948	0.0636912	0.051072
																										TG.53.6.	0.00811094	0.0219287	0.132601	0.0460072	0.038214	0.0222114	0.0684351	0.137638	0.118314	0.000848979	0.059431
																										TG.54.2.	-0.00643181	-0.127802	-0.100784	-0.868824	-0.48529	-0.733566	-1.26971	-39.504	-0.00395012	-0.796988	-
																										TG.54.3.	0.0392711	0.0744808	0.150586	0.170127	0.00505203	0.0305861	0.111315	0.181891	0.139798	0.123116	0.102622
																										TG.54.4.	0.00826617	0.0144483	0.0918979	0.15539	-0.0179086	0.0188644	0.0149063	0.0325445	0.0240999	0.111947	0.0454455
																										TG.54.5.	-0.00771715	-0.0241308	0.0696533	0.137176	-0.0522254	0.0118977	-0.00954593	-0.0179645	-0.00702964	0.0885165	0.018863
																										TG.54.6.	-0.000953945	-0.0302216	0.084695	0.110926	-0.0869194	0.016397	-0.00572414	-0.0204993	0.0669161	0.0300689	0.0164685
																										TG.54.7.	0.0222961	0.00354818	-0.00656561	-0.0585568	-0.0785448	0.0378314	0.0101226	-0.13148	-0.0699113	0.0333272	-0.0237933
																										TG.55.6.	0.0345204	0.0449471	0.104422	0.0441829	-0.0852558	-0.00986985	0.0559556	0.115288	0.0401172	-0.0121112	0.0332197
																										TG.55.7.	0.0476198	0.0782858	0.0779376	0.104529	-0.116119	0.0483513	0.0610931	0.138706	0.0305587	0.0111322	0.0482094
																										TG.56.6.	-0.0302504	-0.00401187	0.164942	0.0519464	-0.0223985	-0.0557927	0.0275923	0.0842256	0.0571415	-0.0282441	0.024515
																										TG.56.7.	0.0957159	0.0636805	0.156271	0.0934884	-0.16066	0.00192996	0.0842935	0.143403	0.0753601	-0.00433676	0.0549145
																										TG.56.8.	0.0779393	0.0729537	0.029423	0.052701	-0.123509	0.0286158	0.0477564	0.0173494	0.0681573	-0.00970543	0.0261681
																										TG.56.9.	0.0551917	0.0401625	-0.00266927	0.0356458	-0.13746	-0.0169346	0.0183086	-0.0276647	-0.0339539	-0.0398649	-0.0109239
																										LPC.14.0.	-0.0304038	0.0017901	-0.0478762	-0.0206203	0.0144481	0.0270953	0.0406463	0.0324539	0.0725202	-0.0727856	0.00172679
																										LPC.15.0.	0.040652	0.036769	0.00399379	-0.0431093	0.084506	0.0829873	-0.000181421	0.103967	0.0702117	0.0954778	0.0475274
																										LPC.16.0.	-0.0421606	-0.0218547	-0.0194468	-0.0211118	-0.0585187	0.0514134	-0.0608186	0.00311662	0.0364884	-0.0137303	-0.0146623
																										LPC.16.1.	0.0414863	0.104921	0.0773921	-0.0428148	-0.0117003	0.146435	-0.0213868	0.0692851	0.0913342	0.109251	0.0564202
																										LPC.17.0.	-0.0175852	-0.02751	-0.0228851	0.0075281	0.00532206	-0.00998658	0.011934	0.0505759	0.00165877	0.0192609	0.00183128
																										LPC.17.1.	-0.0213572	0.032888	0.0569382	-0.00141701	0.102744	0.116144	-0.0493568	0.0985009	0.129998	0.114906	0.0579988
																										LPC.18.0.	-0.0772484	0.0178506	-0.0215818	0.0148727	-0.0854992	0.0503226	0.0117917	-0.00608784	-0.116234	-0.0210546	-0.0232868
																										LPC.18.1.	-0.00527564	0.010953	-0.0508366	0.0411837	-0.012876	0.0686127	0.0172023	0.0276771	-0.0761998	0.0363962	0.00568369
																										LPC.18.2.	0.0926889	0.0942807	0.0345723	0.10318	0.0225173	0.098715	0.148395	0.0935783	-0.0315955	0.113037	0.0769369
																										LPC.20.0.	-0.0220423	-0.0323135	-0.0545228	0.0238429	-0.0364621	0.0072729	-0.0274038	0.00189101	-0.0597966	-0.0880691	-0.0287604
																										LPC.20.1.	-0.0490662	-0.0170718	0.0623603	0.0500273	-0.00315225	0.0298305	0.0250313	0.0117163	-0.00477862	0.0465115	0.0151408
																										LPC.20.3.	-0.0850786	0.0290377	0.0308285	-0.0376852	-0.0605053	0.0539425	-0.0295542	0.0306074	-0.0663947	-0.0471179	-0.018192
																										LPC.20.4.	-0.0529736	0.00746481	-0.0286652	0.0263966	-0.0891079	0.0147976	0.00727235	-0.0128566	-0.0469037	-0.0179297	-0.0192505
																										LPC.22.5.	0.012097	-0.0253061	-0.0241365	-0.0515634	-0.0849898	0.0186996	0.00377933	-0.0909475	0.0321358	-0.0654151	-0.0275647
																										LPC.22.6.	-0.051381	-0.0461925	0.00186004	-0.00875963	-0.0148898	-0.0105625	0.0299538	0.0263943	-0.00692569	-0.0115831	-0.00920861
																										LPC.O.16.1.	-0.040869	0.0111227	-0.0430759	-0.0485807	-0.0843069	-0.15773	0.00297539	-0.0228995	0.00807279	-0.0115957	-0.0386887
																										LPC.O.18.0.	-0.0951406	0.00106551	-0.0268056	-0.0509182	-0.0467883	-0.0276855	-0.00597351	-0.0750675	-0.199064	-0.0430212	-0.0569398
																										LPC.O.18.1.	-0.0535898	0.00268505	-0.0380216	-0.0310997	-0.061909	-0.104657	0.00279632	-0.0355982	-0.116034	-0.0399331	-0.047536
																										LPC.O.18.2.	-0.0524672	0.00873016	-0.0185413	-0.013037	-0.014468	-0.120038	-0.00241984	-0.0629203	-0.122932	-0.0212286	-0.0419321
																										PC.24.0.	0.0285735	-0.0497332	-0.0361041	-0.0539548	-0.0173357	0.0332491	0.0128641	0.0273472	-0.119852	-0.00665003	-0.0181596
																										PC.25.0.	0.0578849	0.0142449	-0.0499244	0.0660484	0.0703326	0.042504	0.0486005	0.0884747	-0.0436565	0.0428961	0.0337405
																										PC.29.0.	-0.0415915	-0.0526939	-0.000693287	-0.0679358	0.0814866	-0.135584	0.0247709	0.00630509	0.0115659	-0.0538341	-0.0228204
																										PC.30.0.	0.0662064	0.146188	0.0829823	0.147533	0.266724	0.195361	0.0195252	0.220213	0.0242729	0.274034	0.144304
																										PC.31.0.	0.00267684	0.0328493	0.0461448	0.0480101	0.153466	0.154558	-0.0732381	0.0318043	0.0243794	0.166104	0.0586754
																										PC.31.3.	-0.00105362	-0.00783312	-0.0162571	-0.0155404	0.0810035	0.0454361	-0.0496855	-0.108605	0.0671688	-0.0397002	-0.00450665
																										PC.32.0.	0.111649	0.178386	0.140016	0.200169	0.291276	0.209335	0.14091	0.317241	0.078535	0.267541	0.193506
																										PC.32.1.	0.0827158	0.261964	0.195276	0.0568375	0.248729	0.202292	0.070698	0.184749	0.234592	0.249132	0.178698
																										PC.32.2.	0.0817988	0.131404	0.0932154	0.0759807	0.157295	0.0962716	-0.0610142	0.0825498	0.0370085	0.14514	0.083965
																										PC.32.3.	0.0496576	0.114115	0.0650189	0.12632	0.243062	0.161605	0.0589284	0.180138	0.0370933	0.222561	0.12585
																										PC.32.4.	0.0822257	0.0429774	0.0401717	-0.0752358	0.059653	0.0853719	-0.0219402	-0.0102177	0.0565762	-0.0150391	0.0244543
																										PC.32.5.	-0.0651071	-0.0798506	0.0574247	0.0298045	0.0351695	-0.0565564	0.0699225	-0.0219603	-0.00520661	0.00787513	-0.00284846
																										PC.32.6.	-0.0189877	-0.0566785	-0.0783533	-0.0235566	0.0454346	-0.0234758	0.0264093	-0.00890829	-0.0269777	-0.00889511	-0.0173989
																										PC.33.0.	0.141321	0.116795	0.190841	0.0928998	0.292128	0.195319	-0.00242141	0.280136	0.0673359	0.227287	0.160164
																										PC.33.1.	0.0672994	0.139915	0.20695	0.00812588	0.262319	0.200388	-0.00388242	0.26591	0.186105	0.260348	0.159348
																										PC.33.2.	0.1621	0.112024	0.106102	0.0576929	0.255317	0.144171	-0.0595872	0.173679	0.0550209	0.175022	0.118154
																										PC.33.3.	0.00999402	-0.0214044	0.0437068	-0.014484	0.0401078	0.144939	0.0217816	0.143871	0.0456564	0.140943	0.0555112
																										PC.33.4.	-0.0373044	-0.010681	-0.0156207	0.0340818	-0.00339643	-0.0768807	-0.11301	-0.0850521	-0.01258	-0.00526735	-0.032571
																										PC.34.1.	0.0908808	0.171696	0.172032	0.0482525	0.264436	0.129537	0.0737772	0.186759	0.230942	0.158735	0.152705
																										PC.34.3.	0.109726	0.236317	0.167573	0.157856	0.226762	0.155503	-0.00819461	0.156485	0.0200665	0.210982	0.143308
																										PC.34.4.	0.0248462	0.229789	0.159231	0.0134668	0.248764	0.180268	0.0664356	0.147979	0.218106	0.228206	0.151709
																										PC.34.5.	0.067175	0.0872117	0.0529026	0.0138934	0.149984	0.0411366	-0.0205955	0.104654	0.0721969	0.111834	0.0680394
																										PC.35.1.	0.135392	0.114843	0.215588	0.0611182	0.262839	0.207046	-0.0860367	0.257767	0.224056	0.275557	0.166817
																										PC.35.2.	0.0633469	0.0734274	0.120634	0.102845	0.17849	0.0524955	-0.0160254	0.130968	0.0206335	0.141855	0.0868671
																										PC.35.3.	0.0148928	0.0639597	0.13354	0.0387486	0.0970872	0.0250576	-0.0651909	0.128153	0.121999	0.0990547	0.0657301
																										PC.35.4.	0.111061	0.143262	0.146571	-0.00254197	0.226231	0.188497	0.0200138	0.24387	0.185905	0.163926	0.142679
																										PC.35.5.	0.101113	0.0498908	0.0833323	0.0454151	0.163131	0.0446328	-0.0310009	0.16489	0.052734	0.12136	0.0795498
																										PC.36.1.	-0.0718813	0.0523666	-0.0407987	-0.032626	-0.0122768	0.00708115	-0.0135255	0.00894001	0.0650284	0.0297137	-0.000797837
																										PC.36.2.	0.0301036	0.0637455	0.0687092	0.127832	0.0314194	0.0342256	-0.00848956	0.0327081	-0.174096	0.00925725	0.0215414
																										PC.36.3.	0.0452163	0.0700188	0.037869	0.102062	0.0302362	0.0365221	0.0169602	0.0496161	-0.0126734	0.092656	0.0468484
																										PC.36.4.	0.0368381	0.0661631	0.0647298	0.0882037	0.187605	0.0309495	0.0723696	0.0451474	0.161105	0.0642913	0.0817403
																										PC.36.5.	0.0609538	0.0526586	0.0920622	0.112147	0.13935	-0.0514625	-0.00747181	0.0666269	-0.0247939	0.0495205	0.0489591
																										PC.36.6.	0.0623968	0.155935	0.13883	0.110409	0.138557	0.0639572	0.00310417	0.0895848	0.0463786	0.181291	0.0990443
																										PC.37.1.	0.00222731	0.0277407	0.126619	0.112948	0.12401	0.0511545	0.0644794	0.0629251	-0.0513674	0.0973025	0.0618039
																										PC.37.2.	-0.0301212	-0.0413628	0.0752504	-0.0374784	0.0229685	0.0809258	-0.0283081	0.0202841	-0.259269	0.0310449	-0.0166066
																										PC.37.3.	0.123013	0.0475827	0.0997391	0.00622625	0.126876	0.101753	-0.12125	0.131442	0.0298793	0.131507	0.0676768
																										PC.37.4.	0.0725896	0.052818	0.0204193	-0.0313407	0.0419838	0.0643889	-0.0213723	0.103004	0.174354	0.0949883	0.0571833
																										PC.37.5.	0.0109046	-0.0733592	-0.0128721	0.0190699	-0.0140735	-0.0518987	0.0117612	0.000197171	-0.0494646	0.0419415	-0.0117794
																										PC.37.6.	0.0441374	0.0120951	0.0209234	0.0200336	0.0674092	-0.0498339	0.0166698	0.0543727	0.0411729	0.000189834	0.022717
																										PC.37.7.	-0.015387	-0.0687298	-0.0180692	-0.0019869	-0.0333234	-0.0236342	-0.0385027	0.00279346	0.0266	0.0234436	-0.0146796
																										PC.38.1.	-0.147501	-3.12382e-05	0.0767651	0.0849203	0.0129896	0.0312113	0.0176347	0.165526	-0.0216927	0.0807451	0.0300568
																										PC.38.2.	-0.0430639	0.0549906	0.046465	0.0295741	-0.0014654	-0.0834372	-0.00228988	0.000371177	-0.0595634	-0.0527869	-0.0111206
																										PC.38.3.	0.117285	0.0857215	0.0654535	-0.0332309	0.125003	0.175638	-0.0603034	0.112486	0.0986017	0.112603	0.0799258
																										PC.38.4.	0.0252317	0.0216126	0.0585892	0.0709688	0.0385853	0.0766042	-0.00408966	0.0258115	0.1086	0.0219612	0.0443875
																										PC.38.5.	-0.0197115	-0.028055	0.0754403	0.051669	-0.0115269	-0.0242581	-0.0180351	0.037335	-0.0499041	-0.0188995	-0.000594594
																										PC.38.6.	0.0832776	0.134327	0.118288	0.102364	0.0736889	0.0308327	0.108716	0.208945	0.0384689	0.0546626	0.095357
																										PC.38.7.	0.0244756	-0.109315	-0.0222478	-0.0780546	0.0253712	-0.0276339	-0.0218293	-0.0695815	0.0695994	-0.0512465	-0.0260462
																										PC.39.3.	-0.0477296	-0.0101876	-0.00874044	-0.113065	-0.0152847	-0.0313685	-0.0564735	-0.0135331	-0.0324586	-0.0421192	-0.037096
																										PC.39.4.	0.0872504	0.00262013	-0.033948	0.0481153	0.0447527	-0.0841096	-0.000227869	0.0366734	0.00669504	-0.0541206	0.00537009
																										PC.39.5.	0.0848542	0.0373571	0.025322	0.132558	0.103179	0.0350651	0.0493428	0.1281	0.0343993	0.0761453	0.0706322
																										PC.39.6.	0.13957	0.125912	0.0679448	0.0536003	0.0509936	0.0562734	0.022493	0.148536	0.080327	0.0657591	0.0811409
																										PC.39.7.	-0.0666426	-0.0588987	-0.0140633	-0.0320235	-0.0502469	-0.082212	-0.00635277	-0.0083203	-0.0525073	-0.101692	-0.0472959
																										PC.40.1.	0.0323524	0.155768	0.165791	0.0398857	0.162821	0.113936	0.165371	0.242981	0.0387001	0.167459	0.128506
																										PC.40.2.	-0.0639024	0.140892	0.133257	0.0164869	0.12325	0.113144	0.064545	0.212507	0.152212	0.155433	0.104782
																										PC.40.3.	-0.0534382	-0.00254958	0.0911539	0.0573107	0.0385921	0.0458083	0.00135208	0.056771	0.0824466	0.115316	0.0432763
																										PC.40.4.	-0.0621229	0.0275211	-0.0339192	-0.137482	-0.0104716	0.0275633	-0.0265336	-0.0406577	-0.0222288	-0.0389315	-0.0317263
																										PC.40.5.	0.00378405	0.0261029	0.0115682	0.0395453	-0.0127835	0.00947231	-0.0163071	-0.0125269	0.00266931	0.00769696	0.00592215
																										PC.40.6.	0.130332	0.155677	0.185234	0.13997	0.0663272	0.0652808	0.0970994	0.297948	0.0782967	0.0866172	0.130278
																										PC.40.7.	0.00697392	-0.12405	-0.0136693	-0.0173565	-0.0611595	0.0075562	-0.0843558	0.0145577	0.0460814	0.00900713	-0.0216415
																										PC.40.8.	-0.0169924	0.0357865	-0.00701592	-0.234037	-0.140273	-0.26177	-0.0103751	0.0522982	-0.0937099	-0.401032	-0.107712
																										PC.40.9.	-0.0616217	0.0591505	0.0639818	0.0369988	-0.0238295	0.0754221	0.0939369	0.0774538	0.0810881	-0.00204832	0.0400532
																										PC.41.4.	-0.0635808	-0.0941777	-0.0123093	-0.046612	-0.0646512	-0.0614212	-0.0496005	-0.12919	-0.183408	-0.0473985	-0.075235
																										PC.41.5.	-0.0107838	0.0114159	0.0228904	-0.0130005	0.0336823	-0.00534217	-0.0687436	-0.0477133	0.0088143	-0.162992	-0.0231773
																										PC.41.8.	-0.00995892	0.0372922	0.0450706	0.0629405	-0.0786724	-0.00564878	0.0901506	0.135216	-0.00749436	0.0306026	0.0299498
																										PC.42.2.	0.0254369	0.00596302	0.0374122	-0.0321453	-0.11514	0.010945	0.0155491	0.00618627	-0.0513876	0.021082	-0.00760989
																										PC.42.4.	0.0041374	-0.0621359	0.0546113	-0.0273043	0.000683958	-0.0140467	-0.10415	0.125395	-9.73964e-05	0.0140245	-0.000888225
																										PC.42.5.	0.0056441	0.0427049	0.0646113	0.0450301	-0.230568	0.00891914	-0.0273779	0.0320124	0.00726922	0.0582126	0.000645763
																										PC.42.6.	-0.0718966	0.0240516	-0.0615082	0.0589047	0.0712583	-0.0252865	0.0208488	0.0432519	0.0393133	-0.0814638	0.00174737
																										PC.42.7.	-0.0816923	-0.0802167	0.0345437	0.0440288	-0.0169934	0.00636849	-0.0158426	-0.0369348	-0.000356998	-0.0296607	-0.0176756
																										PC.42.10.	0.100891	0.035986	0.063484	0.0625829	0.0707994	0.0134652	0.0815721	0.0524902	0.0445849	0.0143198	0.0540176
																										PC.43.6.	-0.0412205	-0.0499778	-0.00083221	-0.0346708	-0.0829896	0.00499292	-0.0274505	-0.0480508	-0.193131	-0.0628783	-0.0536208
																										PC.44.1.	0.0121468	0.0361344	0.129884	-0.0325769	0.0540839	-0.087369	0.0621583	0.080696	0.147934	0.0395522	0.0442644
																										PC.46.2.	-0.0370579	-0.0145163	-0.184087	0.0332723	-0.0697719	0.0202311	-0.027538	-0.0568532	0.0289565	-0.0189619	-0.0326326
																										PC.O.30.0.	0.0937939	-0.0977297	0.0353144	0.0464093	-0.00328735	0.0530238	0.0325208	0.0739478	-0.0222928	0.0544988	0.0266199
																										PC.O.32.1.	0.0942465	-0.0576538	-0.00485967	0.0662231	0.0336149	0.118997	0.0473055	0.074957	0.111769	0.00955916	0.0494159
																										PC.O.32.3.	0.0823006	-0.00722581	-0.0141249	0.0756135	-0.0301656	-0.0106066	0.0158835	-0.0208332	-0.0313707	0.0383933	0.00978642
																										PC.O.34.0.	-0.0574663	-0.0149907	0.0084228	0.0492341	-0.103873	-0.110412	0.0133726	-0.0747127	0.0206502	0.0293123	-0.0240462
																										PC.O.34.1.	0.143637	-0.0326915	0.00422671	0.126835	0.13864	0.116345	0.0686082	0.0577204	0.147871	0.0683829	0.0839576
																										PC.O.34.2.	0.117002	-0.0513415	-0.124234	0.157083	0.151262	0.0909269	0.0349015	-0.00388915	0.0226624	0.0744229	0.0468796
																										PC.O.34.3.	0.154931	0.0541527	-0.0291778	0.0975723	0.0838601	0.133014	0.088313	0.146431	0.096938	0.0887505	0.0914786
																										PC.O.34.4.	-0.0408506	-0.0919303	0.00852121	0.0564622	0.00383142	0.103986	0.0454925	0.0510285	0.0661667	-0.0308008	0.0171906
																										PC.O.35.3.	-0.0201757	-0.0876953	0.00517643	-0.0505078	0.0383486	0.00746611	0.00769103	0.00894219	-0.0778814	0.0220824	-0.0146553
																										PC.O.36.2.	0.191542	0.0406663	0.0458551	0.175811	0.236005	0.136475	0.111749	0.142602	0.180315	0.213465	0.147449
																										PC.O.36.3.	0.0991998	0.00699102	-0.0192095	0.183748	0.166634	0.0869614	0.0422045	0.0369618	0.0416127	0.0975121	0.0742616
																										PC.O.36.4.	0.0590715	-0.0118892	-0.0250232	0.108829	0.0800609	0.0715924	-0.0528462	-0.0324537	0.0394652	0.0730915	0.0309898
																										PC.O.36.5.	0.0923405	-0.0229591	-0.0715164	0.0941339	0.0891781	0.103071	0.0106168	0.0262086	0.0340957	0.0427556	0.0397925
																										PC.O.36.6.	0.154279	0.0109322	-0.0649603	0.0693988	0.0765928	0.143696	0.0613008	0.127427	0.0756942	0.125038	0.0779399
																										PC.O.37.6.	0.0297281	0.0271118	0.0131076	-0.0542791	0.0154468	0.0888884	0.0247918	0.0165604	-0.0132364	0.0596104	0.020773
																										PC.O.38.3.	0.0223294	-0.102098	0.0493122	0.113355	0.0111255	0.0770974	0.148693	0.035293	0.0732137	0.00329672	0.0431618
																										PC.O.38.4.	0.0884545	0.0564089	0.0902986	0.140547	0.0626393	0.0568106	0.00465446	-0.0551051	0.0743205	0.106309	0.0625338
																										PC.O.38.5.	0.0669093	0.00305462	-0.0122743	0.125615	-0.002759	0.0642186	-0.00903777	-0.00697144	0.0149824	0.077621	0.0321358
																										PC.O.38.6.	0.0711366	-0.000819859	-0.0405014	0.116151	-0.0097734	0.0852084	0.0342858	0.0956597	0.0233788	-0.0040491	0.0370677
																										PC.O.40.4.	-0.00650223	0.0402485	0.103658	0.0625356	0.139806	0.077102	0.0197139	0.0391774	0.030681	0.146962	0.0653382
																										PC.O.40.5.	0.139171	-0.016892	0.103345	0.1359	-0.0635428	0.0541729	0.0349576	0.0444329	0.0995589	0.0095584	0.0540661
																										PC.O.40.6.	0.0791775	0.00880847	-0.0221516	0.121364	-0.112468	0.100424	0.04577	0.122002	0.102709	-0.0131217	0.0432514
																										PC.O.40.7.	0.0667448	-0.0296679	-0.018272	0.140993	-0.0754858	0.0666569	-0.0185882	0.0714623	0.0440182	0.0058639	0.0253725
																										PC.O.40.8.	0.0316708	-0.101532	-0.0160231	0.0912109	-0.0445229	0.0167274	0.0264013	-0.00195582	0.0409522	-0.0470998	-0.000417073
																										PC.O.42.4.	0.0374927	0.0575084	0.140535	0.0524071	0.0760917	-0.0449641	0.00476787	0.0886615	0.0625209	0.0406091	0.051563
																										PC.O.42.5.	0.0606354	-0.0435037	0.164636	0.0855214	0.0311045	0.0674309	0.0407156	0.0660619	0.0877362	0.0303467	0.0590685
																										PC.O.42.6.	0.0173547	-0.0649563	0.0775164	0.0909001	-0.0618302	0.127367	0.0159621	0.0167133	0.0749257	-0.0869214	0.0207031
																										Cer.40.1.	-0.0853785	0.183973	0.18409	0.0556519	0.0841982	0.122101	-0.016412	0.0985479	0.0550765	0.00536481	0.0687214
																										Cer.41.1.	-0.00913518	0.0057676	0.0678499	0.0146277	-0.0124369	-0.0105495	-0.0384486	0.0631684	0.0941838	-0.0159427	0.0159084
																										Cer.42.1.	-0.0340909	0.0560309	0.0390036	0.0549475	0.0731018	0.102284	-0.109898	0.0647751	0.0729824	0.0195372	0.0338674
																										Cer.42.2.	-0.0852043	0.237285	0.28648	0.0951358	0.178287	0.139883	-0.0282348	0.231986	0.24096	0.145292	0.144187
																										Cer.43.1.	0.0146647	-0.0764701	0.0331519	-6.30052e-05	-0.0239292	0.0932675	-0.0600793	-0.0196815	0.0619986	-0.0142081	0.000865164
																										SM.30.1.	0.0935602	0.179001	0.130532	0.168181	0.112831	0.156435	0.0407067	0.286059	0.132306	0.186431	0.148604
																										SM.31.0.	-0.000768906	0.00908537	-0.0171825	0.102331	0.0634057	0.0161822	-0.00675955	0.00750855	-0.0187963	-0.00917738	0.0145828
																										SM.32.1.	0.120958	0.211479	0.23595	0.189173	0.203463	0.186025	0.0952112	0.310247	0.125232	0.192819	0.187056
																										SM.33.1.	0.0493516	0.0658429	0.011377	0.103407	-0.0150105	0.117558	0.127808	0.191493	0.101584	0.038207	0.0791618
																										SM.33.2.	-0.0228025	0.0070071	-0.0191652	-0.000405515	-0.0545598	-0.0111147	0.040114	-0.0499662	0.00425099	0.0269375	-0.00797043
																										SM.34.1.	0.110848	0.125827	0.175715	0.198186	0.157119	0.186537	0.159167	0.233302	0.0940572	0.0867445	0.15275
																										SM.34.2.	0.0817662	0.0871848	0.1807	0.126745	-0.0016385	0.0573663	0.115251	0.241951	0.212181	0.0654745	0.116698
																										SM.35.1.	0.0797418	0.141706	0.268255	0.170671	0.161793	0.202426	0.184121	0.328286	0.139976	0.213251	0.189023
																										SM.36.1.	0.104796	0.154249	0.179783	0.166168	-0.00834442	0.171146	0.169267	0.176782	0.136796	0.135479	0.138612
																										SM.36.2.	0.131545	0.194029	0.196047	0.126844	-0.140913	0.0630227	0.125535	0.230526	0.125839	0.0875729	0.114005
																										SM.37.1.	0.0714266	0.116459	0.177607	0.117797	0.098639	0.18745	0.135884	0.267592	0.101579	0.100551	0.137498
																										SM.38.1.	0.0762352	0.137276	0.143084	0.103569	0.00507149	0.138264	-0.00204756	0.172704	0.034354	0.0601735	0.0868684
																										SM.38.2.	0.171601	0.273281	0.292109	0.214428	0.215837	0.162264	0.0602937	0.301222	0.16353	0.164279	0.201884
																										SM.38.3.	0.142741	0.146089	0.146035	0.152451	0.170454	0.115678	0.054244	0.0755257	0.103915	0.0403386	0.114747
																										SM.39.1.	0.107632	0.188222	0.214016	0.154034	0.158579	0.211039	0.034161	0.273699	0.0145363	0.114044	0.146996
																										SM.39.2.	0.183624	0.235236	0.225539	0.241737	0.227228	0.265198	0.096502	0.394863	0.100555	0.265238	0.223572
																										SM.40.1.	-0.0206604	0.0309702	-0.0268097	0.00221118	-0.0239275	0.0210631	-0.102015	-0.058891	0.0160269	-0.00291433	-0.0164946
																										SM.40.2.	0.136161	0.161857	0.209843	0.161232	0.136426	0.122125	0.000645543	0.235567	0.12813	0.114848	0.140683
																										SM.40.4.	0.0291821	0.0479019	0.127754	-0.0097446	-0.056143	0.0797207	0.0168012	0.158286	0.060644	0.0764805	0.0530882
																										SM.41.1.	0.0542687	0.125406	0.16648	0.140741	0.132538	0.212926	-0.00907751	0.200364	0.0238573	0.134071	0.118157
																										SM.41.2.	0.199608	0.171175	0.236235	0.219019	0.127825	0.199389	0.155106	0.346746	0.102755	0.194227	0.195208
																										SM.42.1.	0.0581436	-0.00259842	0.0438476	0.0333896	-0.0429516	0.0817733	-0.0199062	0.0316772	0.0371597	0.0220231	0.0242558
																										SM.42.2.	0.186268	0.113913	0.151838	0.188967	0.115661	0.18133	0.20338	0.295037	0.0849204	0.164326	0.168564
																										SM.42.3.	0.151193	0.131431	0.0855965	0.111887	0.0809939	0.09443	0.158543	0.288207	0.147884	0.140072	0.139024
																										SM.43.1.	-0.105171	0.121605	0.177409	0.0995574	0.190653	0.188172	0.128646	0.237383	0.0759936	0.156085	0.127033
																										SM.44.1.	0.0392287	0.153354	0.195433	0.195658	0.239426	0.146603	0.130192	0.25766	0.137547	0.159822	0.165492
																										SM.44.2.	0.0435412	-0.0276099	0.0240791	0.0513137	-0.0371556	-0.0567462	-0.0626642	-0.0301925	-0.0803701	-0.0262516	-0.0202056
																										H1	0.0734154	0.28325	0.116679	0.175587	0.186168	0.211062	0.00463008	0.111788	0.178254	0.314172	0.165501
