# Supplementary material for: Sources of variation in the serum metabolome of female participants of the HUNT2 study
Source: Commun Biol. 2024 Nov 6;7:1450. doi: 10.1038/s42003-024-07137-x (PMC11541904; doi:10.1038/s42003-024-07137-x)
Supplement: Supplementary file 5 — Supplementary Data file 3 [file 42003_2024_7137_MOESM5_ESM.xlsx]

## Sheet: Sheet1
Lipoprotein parameter	Lifestyle variable	Correlation	P-value		NMR-measured metabolite	Lifestyle variable	Correlation	P-value		Aggregated MS-measured lipids	Lifestyle variable	Correlation	P-value		MS-measured metabolite	Lifestyle variable	Correlation	P-value
TPA1	BPDiasMn23	0.0594955	0.00445925		Formate	BPDiasMn23	-0.0088393	3.13625e-09		AC	BPDiasMn23	0.0531535	0.129474		Ala	BPDiasMn23	0.0942787	0.00707364
TPA2	BPDiasMn23	0.121715	5.40708e-09		Creatine	BPDiasMn23	0.0684587	1.11131e-09		CE	BPDiasMn23	0.103895	0.00298282		Arg	BPDiasMn23	0.109671	0.00171525
TPAB	BPDiasMn23	0.309183	9.18877e-52		Lactate	BPDiasMn23	0.156809	1.10534e-10		DG	BPDiasMn23	0.258579	6.45342e-14		Asn	BPDiasMn23	-0.0646074	0.0652532
TPCH	BPDiasMn23	0.286378	2.39508e-44		Glycine	BPDiasMn23	-0.0142798	0.0811488		TG	BPDiasMn23	0.230559	2.7033e-11		Asp	BPDiasMn23	0.255007	1.45326e-13
TPTG	BPDiasMn23	0.285488	4.51838e-44		Methanol	BPDiasMn23	0.0307116	1.2964e-05		Cer	BPDiasMn23	0.198711	1.05715e-08		Cit	BPDiasMn23	0.172578	7.17822e-07
VLAB	BPDiasMn23	0.288644	4.70338e-45		Dimethyl-sulfone	BPDiasMn23	0.0607588	3.19042e-27		LPC	BPDiasMn23	0.0776191	0.0267033		Gln	BPDiasMn23	-0.0973535	0.00540898
VLCH	BPDiasMn23	0.307671	2.99136e-51		Ornithine	BPDiasMn23	0.120664	2.03103e-12		LPC.O	BPDiasMn23	-0.0139424	0.691043		Glu	BPDiasMn23	0.226282	6.36193e-11
VLFC	BPDiasMn23	0.299453	1.62063e-48		Metionine	BPDiasMn23	0.134944	1.71081e-13		PC	BPDiasMn23	0.242955	2.05225e-12		Gly	BPDiasMn23	-0.0754727	0.0312107
VLPL	BPDiasMn23	0.259718	1.63998e-36		Glutamine	BPDiasMn23	-0.0251646	0.00453561		PC.O	BPDiasMn23	0.0158598	0.651195		His	BPDiasMn23	-0.00635184	0.856323
VLTG	BPDiasMn23	0.26711	1.34966e-38		Citrate	BPDiasMn23	0.0596456	1.57614e-12		SM	BPDiasMn23	0.179613	2.4459e-07		Lys	BPDiasMn23	0.056455	0.107289
V1CH	BPDiasMn23	0.265552	3.7601e-38		Acetate	BPDiasMn23	0.124799	4.14853e-46		AC	BPSystMn23	0.119274	0.000644831		Met	BPDiasMn23	-0.0297546	0.396257
V1FC	BPDiasMn23	0.237746	1.05814e-30		Acetoacetate	BPDiasMn23	0.209982	2.1456e-41		CE	BPSystMn23	0.165635	1.99231e-06		Orn	BPDiasMn23	0.0810226	0.020706
V1PL	BPDiasMn23	0.231688	3.36086e-29		Glutamate	BPDiasMn23	0.217887	6.71343e-54		DG	BPSystMn23	0.353739	1.96896e-25		Phe	BPDiasMn23	0.16608	1.8685e-06
V1TG	BPDiasMn23	0.211591	1.60749e-24		Pyruvate	BPDiasMn23	0.00812531	0.318854		TG	BPSystMn23	0.31925	9.13039e-21		Pro	BPDiasMn23	0.00694052	0.843172
V2CH	BPDiasMn23	0.308191	1.99565e-51		Alanine	BPDiasMn23	0.108676	1.73872e-22		Cer	BPSystMn23	0.245418	1.20818e-12		Ser	BPDiasMn23	-0.0371428	0.289554
V2FC	BPDiasMn23	0.291395	6.38692e-46		Ethanol	BPDiasMn23	0.184155	2.01738e-33		LPC	BPSystMn23	0.0730102	0.0371699		Thr	BPDiasMn23	-0.00588777	0.866718
V2PL	BPDiasMn23	0.27813	7.89894e-42		Isoleucine	BPDiasMn23	0.153452	2.94066e-25		LPC.O	BPSystMn23	-0.049077	0.161587		Trp	BPDiasMn23	0.0279267	0.425922
V2TG	BPDiasMn23	0.286187	2.74448e-44		2-Methylglutarate	BPDiasMn23	0.162874	2.12678e-20		PC	BPSystMn23	0.304401	6.19107e-19		Tyr	BPDiasMn23	0.106047	0.00243447
V3CH	BPDiasMn23	0.304814	2.73221e-50		Leucine	BPDiasMn23	0.21104	1.39003e-51		PC.O	BPSystMn23	-0.0201074	0.566504		Val	BPDiasMn23	0.101841	0.00360861
V3FC	BPDiasMn23	0.295255	3.73615e-47		Phenylalanine	BPDiasMn23	0.128831	7.24496e-31		SM	BPSystMn23	0.276515	9.04571e-16		xLeu	BPDiasMn23	0.0852444	0.0149218
V3PL	BPDiasMn23	0.274836	7.57922e-41		Glucose	BPDiasMn23	0.133938	5.65859e-18		AC	Puls	0.0236057	0.500972		ADMA	BPDiasMn23	0.0210469	0.548509
V3TG	BPDiasMn23	0.285577	4.24216e-44		Tyrosine	BPDiasMn23	0.0954555	2.33383e-24		CE	Puls	0.014957	0.669844		Creatinine	BPDiasMn23	0.024271	0.48898
V4CH	BPDiasMn23	0.296951	1.05825e-47		Creatinine	BPDiasMn23	0.171202	4.86291e-37		DG	Puls	0.147639	2.32076e-05		Kynurenine	BPDiasMn23	0.142503	4.44914e-05
V4FC	BPDiasMn23	0.322985	1.38901e-56		Valine	BPDiasMn23	0.136938	6.54025e-20		TG	Puls	0.139183	6.69886e-05		Met.SO	BPDiasMn23	0.0617422	0.0781361
V4PL	BPDiasMn23	0.302167	2.07377e-49		Proline-betaine	BPDiasMn23	0.0277712	0.00991459		Cer	Puls	0.0698111	0.0463324		Putrescine	BPDiasMn23	-0.0269255	0.442705
V4TG	BPDiasMn23	0.283785	1.51432e-43		Histidine	BPDiasMn23	-0.0590769	8.06541e-11		LPC	Puls	0.0342062	0.329406		Sarcosine	BPDiasMn23	0.0165235	0.637624
V5CH	BPDiasMn23	0.0390756	0.0619362		Lysine	BPDiasMn23	0.153121	2.2339e-18		LPC.O	Puls	-0.0550204	0.116529		SDMA	BPDiasMn23	0.0512915	0.143469
V5FC	BPDiasMn23	0.1622	6.31674e-15		3-Hydroxybutyrate	BPDiasMn23	0.22983	8.41609e-45		PC	Puls	0.0929888	0.00789925		Serotonin	BPDiasMn23	-0.0751213	0.0320074
V5PL	BPDiasMn23	0.106255	3.60759e-07		Formate	BPSystMn23	0.0584307	0.0363147		PC.O	Puls	-0.0699677	0.0458431		t4.OH.Pro	BPDiasMn23	-0.0153264	0.662188
V5TG	BPDiasMn23	0.176091	2.34192e-17		Creatine	BPSystMn23	0.11798	4.10702e-05		SM	Puls	0.0649607	0.063793		Taurine	BPDiasMn23	0.0729072	0.0374388
IDAB	BPDiasMn23	0.327936	2.2431e-58		Lactate	BPSystMn23	0.217287	0.0817048		AC	BPMap	0.0941456	0.00715512		Ala	BPSystMn23	0.179727	2.40267e-07
IDCH	BPDiasMn23	0.338292	3.11422e-62		Glycine	BPSystMn23	0.018925	7.24994e-05		CE	BPMap	0.145226	3.15939e-05		Arg	BPSystMn23	0.139399	6.52427e-05
IDFC	BPDiasMn23	0.332996	3.05141e-60		Methanol	BPSystMn23	0.076439	0.718015		DG	BPMap	0.321034	5.41354e-21		Asn	BPSystMn23	-0.0948041	0.00676015
IDPL	BPDiasMn23	0.319661	2.12424e-55		Dimethyl-sulfone	BPSystMn23	0.133071	0.000906133		TG	BPMap	0.277619	6.88347e-16		Asp	BPSystMn23	0.32207	3.98919e-21
IDTG	BPDiasMn23	0.273784	1.55066e-40		Ornithine	BPSystMn23	0.173941	0.00110251		Cer	BPMap	0.235933	8.99939e-12		Cit	BPSystMn23	0.253308	2.12926e-13
LDAB	BPDiasMn23	0.245868	8.78634e-33		Metionine	BPSystMn23	0.187083	0.0294488		LPC	BPMap	0.0870841	0.0128824		Gln	BPSystMn23	-0.0279248	0.425954
LDCH	BPDiasMn23	0.179301	6.00358e-18		Glutamine	BPSystMn23	0.0327406	0.187427		LPC.O	BPMap	-0.018642	0.595124		Glu	BPSystMn23	0.265173	1.39519e-14
LDFC	BPDiasMn23	0.175694	2.76622e-17		Citrate	BPSystMn23	0.1573	0.0308393		PC	BPMap	0.289216	3.61914e-17		Gly	BPSystMn23	-0.0494914	0.158072
LDPL	BPDiasMn23	0.18362	9.2349e-19		Acetate	BPSystMn23	0.172864	0.000748141		PC.O	BPMap	0.00873456	0.803378		His	BPSystMn23	-0.0524919	0.13432
LDTG	BPDiasMn23	0.319905	1.74124e-55		Acetoacetate	BPSystMn23	0.266746	0.0115115		SM	BPMap	0.257262	8.71797e-14		Lys	BPSystMn23	0.0717807	0.0404906
L1AB	BPDiasMn23	0.217004	9.79268e-26		Glutamate	BPSystMn23	0.28433	0.00582158		AC	BPMedCu	0.0504788	0.149928		Met	BPSystMn23	-0.0230922	0.510335
L1CH	BPDiasMn23	0.19282	1.46625e-20		Pyruvate	BPSystMn23	0.0350283	0.658882		CE	BPMedCu	0.0320406	0.360963		Orn	BPSystMn23	0.150157	1.67317e-05
L1FC	BPDiasMn23	0.199568	6.13337e-22		Alanine	BPSystMn23	0.192406	0.099992		DG	BPMedCu	0.223307	1.14237e-10		Phe	BPSystMn23	0.245957	1.0752e-12
L1PL	BPDiasMn23	0.200615	3.70823e-22		Ethanol	BPSystMn23	0.272576	0.000585439		TG	BPMedCu	0.186149	8.65517e-08		Pro	BPSystMn23	0.0910941	0.0092684
L1TG	BPDiasMn23	0.291243	7.13422e-46		Isoleucine	BPSystMn23	0.217944	0.000304004		Cer	BPMedCu	0.125477	0.000329614		Ser	BPSystMn23	-0.0356196	0.309803
L2TG	BPDiasMn23	0.220727	1.3674e-26		2-Methylglutarate	BPSystMn23	0.217022	0.0843285		LPC	BPMedCu	0.0125493	0.72055		Thr	BPSystMn23	-0.0708684	0.0431141
L3AB	BPDiasMn23	0.0950152	5.42345e-06		Leucine	BPSystMn23	0.287468	5.24171e-05		LPC.O	BPMedCu	-0.0347782	0.321378		Trp	BPSystMn23	0.0559857	0.110245
L3CH	BPDiasMn23	0.0641965	0.0021489		Phenylalanine	BPSystMn23	0.201192	0.058753		PC	BPMedCu	0.124375	0.00037217		Tyr	BPSystMn23	0.20202	5.93602e-09
L3FC	BPDiasMn23	0.0813148	0.00010041		Glucose	BPSystMn23	0.200043	0.18773		PC.O	BPMedCu	-0.0577028	0.0997321		Val	BPSystMn23	0.124967	0.000348699
L3PL	BPDiasMn23	0.0720101	0.000574694		Tyrosine	BPSystMn23	0.163527	0.00728823		SM	BPMedCu	0.113734	0.00114407		xLeu	BPSystMn23	0.133886	0.000126279
L3TG	BPDiasMn23	0.205859	2.86386e-23		Creatinine	BPSystMn23	0.235126	0.000113337		AC	Height	-0.113278	0.00119802		ADMA	BPSystMn23	0.109682	0.00171335
L5AB	BPDiasMn23	0.183142	1.13876e-18		Valine	BPSystMn23	0.18778	0.0431605		CE	Height	-0.181512	1.81573e-07		Creatinine	BPSystMn23	0.0525616	0.133803
L5CH	BPDiasMn23	0.145765	2.58949e-12		Proline-betaine	BPSystMn23	0.0508082	0.504841		DG	Height	-0.204351	3.92982e-09		Kynurenine	BPSystMn23	0.249648	4.79997e-13
L5FC	BPDiasMn23	0.144089	4.61191e-12		Histidine	BPSystMn23	-0.0475172	0.102046		TG	Height	-0.188916	5.51236e-08		Met.SO	BPSystMn23	0.0944295	0.00698236
L5PL	BPDiasMn23	0.135274	8.59596e-11		Lysine	BPSystMn23	0.215802	0.0144915		Cer	Height	-0.154886	8.92268e-06		Putrescine	BPSystMn23	-0.00465345	0.894475
L6AB	BPDiasMn23	0.239698	3.4004e-31		3-Hydroxybutyrate	BPSystMn23	0.299357	0.0374125		LPC	Height	-0.00585613	0.867428		Sarcosine	BPSystMn23	0.031143	0.37458
L6CH	BPDiasMn23	0.19012	5.05761e-20		Formate	Puls	0.0491712	0.0285577		LPC.O	Height	0.0482916	0.168412		SDMA	BPSystMn23	0.18566	9.36714e-08
L6FC	BPDiasMn23	0.131155	3.16593e-10		Creatine	Puls	0.146428	0.436607		PC	Height	-0.202743	5.22532e-09		Serotonin	BPSystMn23	-0.139227	6.66272e-05
L6PL	BPDiasMn23	0.181463	2.36535e-18		Lactate	Puls	0.24629	0.328722		PC.O	Height	-0.0176617	0.614631		t4.OH.Pro	BPSystMn23	-0.0501486	0.152615
L6TG	BPDiasMn23	0.273861	1.47161e-40		Glycine	Puls	0.0619322	0.353751		SM	Height	-0.261222	3.51137e-14		Taurine	BPSystMn23	0.0635419	0.0698231
HDA1	BPDiasMn23	0.0202733	0.332923		Methanol	Puls	0.0108076	0.575364		AC	Weight	-0.032671	0.351587		Ala	Puls	0.130214	0.000193341
HDA2	BPDiasMn23	0.141271	1.19885e-11		Dimethyl-sulfone	Puls	-0.0285449	1.34157e-07		CE	Weight	-0.12961	0.000207172		Arg	Puls	0.114254	0.00108528
HDCH	BPDiasMn23	-0.0635328	0.00238906		Ornithine	Puls	0.106775	0.703976		DG	Weight	0.222845	1.24999e-10		Asn	Puls	-0.0265605	0.448915
HDFC	BPDiasMn23	0.0563692	0.00705934		Metionine	Puls	0.159924	0.391466		TG	Weight	0.18848	5.92135e-08		Asp	Puls	0.156024	7.648e-06
HDPL	BPDiasMn23	-0.024303	0.245744		Glutamine	Puls	-0.0227876	0.715947		Cer	Weight	0.0498339	0.155209		Cit	Puls	-0.0194473	0.579314
HDTG	BPDiasMn23	0.22285	4.37595e-27		Citrate	Puls	0.0840873	0.00122533		LPC	Weight	0.0123375	0.725073		Gln	Puls	-0.118282	0.000715835
H1A2	BPDiasMn23	0.0147893	0.480003		Acetate	Puls	0.0286607	0.00845687		LPC.O	Weight	-0.060492	0.0843713		Glu	Puls	0.126804	0.000284365
H1CH	BPDiasMn23	-0.035092	0.0936754		Acetoacetate	Puls	0.136703	0.158539		PC	Weight	0.0105802	0.762964		Gly	Puls	-0.00422187	0.904212
H1FC	BPDiasMn23	0.00602979	0.773383		Glutamate	Puls	0.188183	0.26646		PC.O	Weight	-0.209697	1.49767e-09		His	Puls	0.0164102	0.639932
H1PL	BPDiasMn23	-0.0352082	0.0925936		Pyruvate	Puls	0.222808	0.270955		SM	Weight	-0.00546052	0.876309		Lys	Puls	-0.0062269	0.859119
H1TG	BPDiasMn23	0.160587	1.17348e-14		Alanine	Puls	0.140233	0.079354		AC	WaistCirc	0.0581668	0.0970322		Met	Puls	-0.00178152	0.9595
H2A1	BPDiasMn23	0.0115821	0.580185		Ethanol	Puls	0.15394	0.957242		CE	WaistCirc	-0.035583	0.3103		Orn	Puls	0.0634715	0.0701345
H2A2	BPDiasMn23	0.0909667	1.34223e-05		Isoleucine	Puls	0.108674	0.402455		DG	WaistCirc	0.410293	1.94513e-34		Phe	Puls	0.197146	1.38438e-08
H2CH	BPDiasMn23	-0.0147029	0.482574		2-Methylglutarate	Puls	0.175354	0.248373		TG	WaistCirc	0.376709	7.06037e-29		Pro	Puls	0.0582108	0.0967795
H2FC	BPDiasMn23	0.083274	6.78689e-05		Leucine	Puls	0.127281	0.241619		Cer	WaistCirc	0.164761	2.25901e-06		Ser	Puls	0.0195954	0.576429
H2PL	BPDiasMn23	0.0126945	0.544353		Phenylalanine	Puls	0.168965	0.0475043		LPC	WaistCirc	0.0376408	0.283133		Thr	Puls	-0.0597969	0.0880077
H2TG	BPDiasMn23	0.212516	1.00199e-24		Glucose	Puls	0.195621	0.507232		LPC.O	WaistCirc	-0.104675	0.00277234		Trp	Puls	0.0875747	0.0123819
H3A1	BPDiasMn23	0.137647	3.98177e-11		Tyrosine	Puls	0.0790814	0.00227751		PC	WaistCirc	0.142426	4.49231e-05		Tyr	Puls	0.0952261	0.00651739
H3A2	BPDiasMn23	0.154251	1.2576e-13		Creatinine	Puls	0.0735045	0.296069		PC.O	WaistCirc	-0.252995	2.28367e-13		Val	Puls	0.100503	0.00407824
H3CH	BPDiasMn23	0.035918	0.0861978		Valine	Puls	0.105032	0.110284		SM	WaistCirc	0.113432	0.00117948		xLeu	Puls	0.0649326	0.0639081
H3FC	BPDiasMn23	0.0775749	0.000207137		Proline-betaine	Puls	0.0485276	0.00101081		AC	HipCirc	-0.00785055	0.82293		ADMA	Puls	-0.0629775	0.0723483
H3PL	BPDiasMn23	0.0298178	0.154373		Histidine	Puls	0.0515486	0.553662		CE	HipCirc	-0.0498993	0.154668		Creatinine	Puls	-0.0313943	0.370736
H3TG	BPDiasMn23	0.230127	8.05989e-29		Lysine	Puls	0.153374	0.414142		DG	HipCirc	0.279668	4.13222e-16		Kynurenine	Puls	0.0737419	0.0353057
H4A1	BPDiasMn23	0.0497628	0.0174127		3-Hydroxybutyrate	Puls	0.151788	0.78358		TG	HipCirc	0.252564	2.5144e-13		Met.SO	Puls	0.02074	0.554357
H4A2	BPDiasMn23	0.0447538	0.0324947		Formate	BPMap	0.0398839	1.67976e-06		Cer	HipCirc	0.100466	0.0040919		Putrescine	Puls	0.0114403	0.744342
H4CH	BPDiasMn23	-0.0546348	0.00902753		Creatine	BPMap	0.093755	0.0181514		LPC	HipCirc	0.0118316	0.735918		Sarcosine	Puls	0.0478412	0.172421
H4FC	BPDiasMn23	0.0505375	0.0157378		Lactate	BPMap	0.192548	0.0269313		LPC.O	HipCirc	-0.076785	0.0283835		SDMA	Puls	-0.0331213	0.344984
H4PL	BPDiasMn23	-0.033521	0.109325		Glycine	BPMap	0.00215464	0.064271		PC	HipCirc	0.082439	0.0185786		Serotonin	Puls	0.0184967	0.597998
H4TG	BPDiasMn23	0.208164	9.08627e-24		Methanol	BPMap	0.0504816	0.0671627		PC.O	HipCirc	-0.210879	1.20575e-09		t4.OH.Pro	Puls	0.0211204	0.547114
TPA1	BPSystMn23	0.0937305	7.25932e-06		Dimethyl-sulfone	BPMap	0.0977234	4.65922e-11		SM	HipCirc	0.0923984	0.00830513		Taurine	Puls	0.0169186	0.6296
TPA2	BPSystMn23	0.108891	1.83287e-07		Ornithine	BPMap	0.150978	2.58648e-06		AC	BMI	0.0281547	0.422154		Ala	BPMap	0.159665	4.63697e-06
TPAB	BPSystMn23	0.406597	1.27549e-91		Metionine	BPMap	0.165908	0.00528909		CE	BMI	-0.0314292	0.370204		Arg	BPMap	0.126918	0.000280792
TPCH	BPSystMn23	0.379847	2.91226e-79		Glutamine	BPMap	0.000384246	0.235329		DG	BMI	0.34774	1.40791e-24		Asn	BPMap	-0.0786656	0.0247172
TPTG	BPSystMn23	0.364092	1.66215e-72		Citrate	BPMap	0.112895	4.43243e-08		TG	BMI	0.304198	6.54823e-19		Asp	BPMap	0.327469	7.97411e-22
VLAB	BPSystMn23	0.358366	3.83672e-70		Acetate	BPMap	0.150779	1.67634e-09		Cer	BMI	0.13501	0.000110597		Cit	BPMap	0.236448	8.08808e-12
VLCH	BPSystMn23	0.376224	1.12541e-77		Acetoacetate	BPMap	0.246829	3.11604e-10		LPC	BMI	0.0298226	0.395178		Gln	BPMap	-0.0606329	0.0836491
VLFC	BPSystMn23	0.369709	7.16236e-75		Glutamate	BPMap	0.259321	4.80032e-09		LPC.O	BMI	-0.080269	0.021922		Glu	BPMap	0.269652	4.8094e-15
VLPL	BPSystMn23	0.317513	1.21496e-54		Pyruvate	BPMap	0.0279426	0.85923		PC	BMI	0.127039	0.000276998		Gly	BPMap	-0.0592987	0.0906916
VLTG	BPSystMn23	0.33264	4.14206e-60		Alanine	BPMap	0.161637	3.62048e-07		PC.O	BMI	-0.199611	9.04561e-09		His	BPMap	-0.0270117	0.441245
V1CH	BPSystMn23	0.332091	6.62054e-60		Ethanol	BPMap	0.242205	4.46809e-09		SM	BMI	0.137693	8.02532e-05		Lys	BPMap	0.0812329	0.0203773
V1FC	BPSystMn23	0.293777	1.11374e-46		Isoleucine	BPMap	0.186191	3.49317e-09		AC	WHR	0.0970267	0.00556738		Met	BPMap	-0.0267695	0.445353
V1PL	BPSystMn23	0.293244	1.64857e-46		2-Methylglutarate	BPMap	0.186672	3.35891e-05		CE	WHR	-0.0276417	0.430662		Orn	BPMap	0.144057	3.66226e-05
V1TG	BPSystMn23	0.277136	1.56855e-41		Leucine	BPMap	0.259661	1.02778e-11		DG	WHR	0.394899	8.26132e-32		Phe	BPMap	0.220586	1.9371e-10
V2CH	BPSystMn23	0.375296	2.84991e-77		Phenylalanine	BPMap	0.178112	9.59596e-09		TG	WHR	0.366886	2.27255e-27		Pro	BPMap	0.0396636	0.258041
V2FC	BPSystMn23	0.353696	2.99258e-68		Glucose	BPMap	0.16431	0.000123919		Cer	WHR	0.157826	5.97853e-06		Ser	BPMap	-0.0278257	0.427598
V2PL	BPSystMn23	0.334992	5.47834e-61		Tyrosine	BPMap	0.132514	1.0097e-08		LPC	WHR	0.0429596	0.220537		Thr	BPMap	-0.0351496	0.316233
V2TG	BPSystMn23	0.349165	1.91084e-66		Creatinine	BPMap	0.206575	6.64246e-10		LPC.O	WHR	-0.106197	0.00239998		Trp	BPMap	0.0398618	0.255669
V3CH	BPSystMn23	0.3691	1.29993e-74		Valine	BPMap	0.164376	4.82118e-07		PC	WHR	0.138313	7.44581e-05		Tyr	BPMap	0.163767	2.60351e-06
V3FC	BPSystMn23	0.357726	7.0059e-70		Proline-betaine	BPMap	0.0298545	0.231208		PC.O	WHR	-0.214871	5.74384e-10		Val	BPMap	0.118824	0.000676158
V3PL	BPSystMn23	0.332259	5.73836e-60		Histidine	BPMap	-0.0662415	0.0403412		SM	WHR	0.0670985	0.0555232		xLeu	BPMap	0.110445	0.0015895
V3TG	BPSystMn23	0.34711	1.23044e-65		Lysine	BPMap	0.185327	5.70784e-07		AC	MealDyN	-0.0114141	0.744907		ADMA	BPMap	0.0896715	0.0104313
V4CH	BPSystMn23	0.371377	1.39154e-75		3-Hydroxybutyrate	BPMap	0.277008	7.14444e-07		CE	MealDyN	-0.0228147	0.515432		Creatinine	BPMap	0.042734	0.222972
V4FC	BPSystMn23	0.395026	3.90945e-86		Formate	BPMedCu	0.0724535	0.311084		DG	MealDyN	-0.0716091	0.0409737		Kynurenine	BPMap	0.218723	2.76987e-10
V4PL	BPSystMn23	0.375674	1.95253e-77		Creatine	BPMedCu	0.121567	0.881293		TG	MealDyN	-0.0672692	0.0549032		Met.SO	BPMap	0.0677008	0.0533612
V4TG	BPSystMn23	0.350768	4.42604e-67		Lactate	BPMedCu	0.142994	0.684854		Cer	MealDyN	-0.0652623	0.0625682		Putrescine	BPMap	-0.01423	0.685009
V5CH	BPSystMn23	0.0148782	0.477367		Glycine	BPMedCu	0.0114645	0.122064		LPC	MealDyN	0.00444405	0.899197		Sarcosine	BPMap	0.0305468	0.383798
V5FC	BPSystMn23	0.194383	7.10374e-21		Methanol	BPMedCu	0.0738774	0.890224		LPC.O	MealDyN	0.0179196	0.609471		SDMA	BPMap	0.152747	1.18854e-05
V5PL	BPSystMn23	0.106331	3.53844e-07		Dimethyl-sulfone	BPMedCu	0.0918855	0.000789105		PC	MealDyN	-0.0858817	0.0141853		Serotonin	BPMap	-0.104542	0.00280718
V5TG	BPSystMn23	0.211124	2.03906e-24		Ornithine	BPMedCu	0.135904	0.112089		PC.O	MealDyN	-0.0415739	0.235799		t4.OH.Pro	BPMap	-0.0195368	0.57757
IDAB	BPSystMn23	0.425155	6.92768e-101		Metionine	BPMedCu	0.156476	0.07301		SM	MealDyN	-0.0509606	0.146073		Taurine	BPMap	0.0950341	0.00662688
IDCH	BPSystMn23	0.42752	4.14871e-102		Glutamine	BPMedCu	0.0377776	0.00489668		AC	TmMeal	-0.0346702	0.322883		Ala	BPMedCu	0.164074	2.49227e-06
IDFC	BPSystMn23	0.416112	2.68248e-96		Citrate	BPMedCu	0.0954081	0.000189753		CE	TmMeal	0.0222176	0.526488		Arg	BPMedCu	0.110379	0.00159992
IDPL	BPSystMn23	0.400494	1.06334e-88		Acetate	BPMedCu	0.165242	0.00932183		DG	TmMeal	-0.0151044	0.666784		Asn	BPMedCu	-0.0807159	0.0211936
IDTG	BPSystMn23	0.343679	2.67647e-64		Acetoacetate	BPMedCu	0.199056	0.327182		TG	TmMeal	-0.012129	0.729536		Asp	BPMedCu	0.20386	4.28827e-09
LDAB	BPSystMn23	0.335507	3.50937e-61		Glutamate	BPMedCu	0.214868	0.18279		Cer	TmMeal	0.051965	0.138279		Cit	BPMedCu	0.243277	1.91556e-12
LDCH	BPSystMn23	0.253622	7.66347e-35		Pyruvate	BPMedCu	0.0383194	0.59872		LPC	TmMeal	-0.0335185	0.339227		Gln	BPMedCu	0.00780585	0.823921
LDFC	BPSystMn23	0.256735	1.08988e-35		Alanine	BPMedCu	0.144733	0.285587		LPC.O	TmMeal	-0.00922748	0.792528		Glu	BPMedCu	0.192123	3.24068e-08
LDPL	BPSystMn23	0.26003	1.34402e-36		Ethanol	BPMedCu	0.189816	0.043955		PC	TmMeal	0.0489951	0.162289		Gly	BPMedCu	-0.0330059	0.346669
LDTG	BPSystMn23	0.434497	8.95165e-106		Isoleucine	BPMedCu	0.173407	0.855093		PC.O	TmMeal	-0.0129274	0.712499		His	BPMedCu	-0.0254106	0.468801
L1AB	BPSystMn23	0.303969	5.22983e-50		2-Methylglutarate	BPMedCu	0.155377	0.531488		SM	TmMeal	0.0534592	0.127281		Lys	BPMedCu	0.131449	0.000167741
L1CH	BPSystMn23	0.267351	1.15076e-38		Leucine	BPMedCu	0.212683	0.371469		AC	BreadCheeWhiN	0.0316581	0.366727		Met	BPMedCu	0.0212268	0.545097
L1FC	BPSystMn23	0.279728	2.60821e-42		Phenylalanine	BPMedCu	0.155485	0.452148		CE	BreadCheeWhiN	0.0840898	0.0163422		Orn	BPMedCu	0.191273	3.73368e-08
L1PL	BPSystMn23	0.281438	7.90565e-43		Glucose	BPMedCu	0.14902	0.0249262		DG	BreadCheeWhiN	0.075395	0.0313853		Phe	BPMedCu	0.199306	9.53708e-09
L1TG	BPSystMn23	0.397999	1.59584e-87		Tyrosine	BPMedCu	0.10369	0.450964		TG	BreadCheeWhiN	0.0816241	0.0197779		Pro	BPMedCu	0.118156	0.000725358
L2TG	BPSystMn23	0.331147	1.481e-59		Creatinine	BPMedCu	0.20164	0.00547094		Cer	BreadCheeWhiN	0.0983778	0.00493845		Ser	BPMedCu	-0.0198664	0.571166
L3AB	BPSystMn23	0.150813	4.37332e-13		Valine	BPMedCu	0.164472	0.893147		LPC	BreadCheeWhiN	-0.0429902	0.220208		Thr	BPMedCu	-0.0232141	0.508103
L3CH	BPSystMn23	0.108264	2.15583e-07		Proline-betaine	BPMedCu	0.0718779	0.564717		LPC.O	BreadCheeWhiN	-0.0439081	0.210505		Trp	BPMedCu	0.0659722	0.0597616
L3FC	BPSystMn23	0.128556	7.05916e-10		Histidine	BPMedCu	-0.0268111	0.232094		PC	BreadCheeWhiN	0.0482543	0.16874		Tyr	BPMedCu	0.159124	4.99836e-06
L3PL	BPSystMn23	0.117279	1.90936e-08		Lysine	BPMedCu	0.187245	0.482556		PC.O	BreadCheeWhiN	-0.00149119	0.966096		Val	BPMedCu	0.163721	2.62056e-06
L3TG	BPSystMn23	0.310751	2.68102e-52		3-Hydroxybutyrate	BPMedCu	0.200726	0.0369145		SM	BreadCheeWhiN	0.113289	0.0011967		xLeu	BPMedCu	0.16331	2.77862e-06
L5AB	BPSystMn23	0.220588	1.47226e-26		Formate	Height	-0.0948046	0.862688		AC	DriMilkGlDyN	0.0986622	0.00481456		ADMA	BPMedCu	0.185029	1.03694e-07
L5CH	BPSystMn23	0.173049	8.30622e-17		Creatine	Height	-0.128771	0.255792		CE	DriMilkGlDyN	0.0291638	0.405706		Creatinine	BPMedCu	0.0790307	0.0240549
L5FC	BPSystMn23	0.172678	9.67967e-17		Lactate	Height	-0.109361	0.187623		DG	DriMilkGlDyN	0.047212	0.178141		Kynurenine	BPMedCu	0.220615	1.92641e-10
L5PL	BPSystMn23	0.158948	2.18755e-14		Glycine	Height	-0.0205353	0.255782		TG	DriMilkGlDyN	0.0353524	0.313448		Met.SO	BPMedCu	0.126024	0.000310216
L6AB	BPSystMn23	0.320438	1.1262e-55		Methanol	Height	-0.0420433	0.0194874		Cer	DriMilkGlDyN	-0.0132175	0.706341		Putrescine	BPMedCu	-0.0191658	0.584819
L6CH	BPSystMn23	0.257823	5.47979e-36		Dimethyl-sulfone	Height	-0.0690228	0.0311368		LPC	DriMilkGlDyN	0.00637028	0.85591		Sarcosine	BPMedCu	0.0434679	0.215119
L6FC	BPSystMn23	0.190981	3.41426e-20		Ornithine	Height	-0.0812672	0.260957		LPC.O	DriMilkGlDyN	-0.0551849	0.115438		SDMA	BPMedCu	0.185461	9.67218e-08
L6PL	BPSystMn23	0.247702	2.90439e-33		Metionine	Height	-0.0847608	0.0350606		PC	DriMilkGlDyN	0.0471635	0.178588		Serotonin	BPMedCu	-0.137939	7.78998e-05
L6TG	BPSystMn23	0.38413	3.64482e-81		Glutamine	Height	-0.00977258	0.872456		PC.O	DriMilkGlDyN	-0.0553487	0.114361		t4.OH.Pro	BPMedCu	0.14703	2.50971e-05
HDA1	BPSystMn23	0.0376334	0.072208		Citrate	Height	-0.0803159	0.837706		SM	DriMilkGlDyN	-0.0110455	0.752871		Taurine	BPMedCu	0.00266381	0.939475
HDA2	BPSystMn23	0.131678	2.6884e-10		Acetate	Height	-0.145194	0.261289		AC	Bread	-0.033047	0.346069		Ala	Height	-0.0857785	0.0143023
HDCH	BPSystMn23	-0.058221	0.0053912		Acetoacetate	Height	-0.170273	0.0910248		CE	Bread	0.0640215	0.0677346		Arg	Height	-0.0457137	0.192328
HDFC	BPSystMn23	0.118653	1.29817e-08		Glutamate	Height	-0.178938	0.0371789		DG	Bread	0.00566741	0.871662		Asn	Height	0.0777103	0.0265248
HDPL	BPSystMn23	-0.0239156	0.253354		Pyruvate	Height	-0.0439651	0.211695		TG	Bread	0.000794088	0.981941		Asp	Height	-0.28079	3.11842e-16
HDTG	BPSystMn23	0.313652	2.69309e-53		Alanine	Height	-0.126121	0.213004		Cer	Bread	0.0203997	0.560875		Cit	Height	-0.175657	4.50496e-07
H1A2	BPSystMn23	0.0633221	0.00247029		Ethanol	Height	-0.142702	0.0309774		LPC	Bread	-0.0458527	0.190978		Gln	Height	0.0222539	0.525811
H1CH	BPSystMn23	0.0175336	0.402381		Isoleucine	Height	-0.105802	0.807444		LPC.O	Bread	-0.0281349	0.42248		Glu	Height	-0.183749	1.27294e-07
H1FC	BPSystMn23	0.0715999	0.000617934		2-Methylglutarate	Height	-0.103724	0.870922		PC	Bread	0.0345409	0.324693		Gly	Height	0.0234469	0.503858
H1PL	BPSystMn23	0.00824727	0.693691		Leucine	Height	-0.154659	0.359445		PC.O	Bread	0.0128625	0.713878		His	Height	0.0850276	0.0151799
H1TG	BPSystMn23	0.262012	3.75935e-37		Phenylalanine	Height	-0.160349	0.0665011		SM	Bread	0.0507751	0.147548		Lys	Height	-0.0122688	0.726543
H2A1	BPSystMn23	0.0337892	0.106517		Glucose	Height	-0.113636	0.0706897		AC	PartAg	0.141642	4.95186e-05		Met	Height	0.0530224	0.130423
H2A2	BPSystMn23	0.125433	1.8126e-09		Tyrosine	Height	-0.0660973	0.409717		CE	PartAg	0.295601	6.73898e-18		Orn	Height	-0.0674299	0.0543246
H2CH	BPSystMn23	-0.0121465	0.561865		Creatinine	Height	-0.105524	0.0310837		DG	PartAg	0.374796	1.40102e-28		Phe	Height	-0.181077	1.94431e-07
H2FC	BPSystMn23	0.102861	8.4301e-07		Valine	Height	-0.091293	0.889699		TG	PartAg	0.307575	2.565e-19		Pro	Height	-0.050108	0.152948
H2PL	BPSystMn23	0.0152979	0.46503		Proline-betaine	Height	-0.0107028	0.773933		Cer	PartAg	0.289311	3.53066e-17		Ser	Height	-0.0291114	0.406551
H2TG	BPSystMn23	0.293474	1.39199e-46		Histidine	Height	0.0409446	0.599413		LPC	PartAg	0.0368089	0.293915		Thr	Height	0.109157	0.00180363
H3A1	BPSystMn23	0.147274	1.5318e-12		Lysine	Height	-0.108252	0.201644		LPC.O	PartAg	-0.0479805	0.171173		Trp	Height	0.05162	0.140919
H3A2	BPSystMn23	0.153427	1.69933e-13		3-Hydroxybutyrate	Height	-0.182083	0.000786599		PC	PartAg	0.302357	1.08599e-18		Tyr	Height	-0.0527525	0.132394
H3CH	BPSystMn23	0.0103084	0.622518		Formate	Weight	-0.00418308	0.431133		PC.O	PartAg	-0.042518	0.225322		Val	Height	-0.0342964	0.328131
H3FC	BPSystMn23	0.0730391	0.000478312		Creatine	Weight	0.132284	0.0354234		SM	PartAg	0.424849	4.72635e-37		xLeu	Height	-0.0449873	0.199497
H3PL	BPSystMn23	-0.00743326	0.722607		Lactate	Weight	0.158216	1.39909e-06		AC	DisChr	0.0261811	0.455424		ADMA	Height	-0.108614	0.00190175
H3TG	BPSystMn23	0.290697	1.06186e-45		Glycine	Weight	-0.00584278	0.75845		CE	DisChr	0.0977391	0.0052273		Creatinine	Height	-0.0197645	0.573142
H4A1	BPSystMn23	0.0190181	0.363729		Methanol	Weight	0.0805733	0.0264128		DG	DisChr	0.216116	4.54494e-10		Kynurenine	Height	-0.148463	2.0862e-05
H4A2	BPSystMn23	-0.00602961	0.77339		Dimethyl-sulfone	Weight	0.0177706	0.420964		TG	DisChr	0.206767	2.54933e-09		Met.SO	Height	-0.0476599	0.174055
H4CH	BPSystMn23	-0.118646	1.30053e-08		Ornithine	Weight	0.116184	0.000691578		Cer	DisChr	0.105318	0.00260907		Putrescine	Height	0.00133478	0.96965
H4FC	BPSystMn23	0.0185783	0.37493		Metionine	Weight	0.13638	1.91344e-05		LPC	DisChr	0.0408085	0.244543		Sarcosine	Height	-0.0721699	0.0394134
H4PL	BPSystMn23	-0.105556	4.30626e-07		Glutamine	Weight	-0.0520633	0.707012		LPC.O	DisChr	-0.027983	0.42499		SDMA	Height	-0.139354	6.5601e-05
H4TG	BPSystMn23	0.24399	2.70216e-32		Citrate	Weight	0.0285152	0.000514877		PC	DisChr	0.14919	1.89842e-05		Serotonin	Height	0.0640129	0.0677714
TPA1	Puls	-0.00181372	0.930979		Acetate	Weight	0.0809627	0.000746634		PC.O	DisChr	-0.0817549	0.019581		t4.OH.Pro	Height	-0.0524091	0.134936
TPA2	Puls	0.0523735	0.0123218		Acetoacetate	Weight	0.212675	4.54027e-09		SM	DisChr	0.13399	0.000124744		Taurine	Height	-0.0218834	0.532728
TPAB	Puls	0.090866	1.37219e-05		Glutamate	Weight	0.263119	6.43554e-14		AC	AstEv	-0.0271529	0.43886		Ala	Weight	0.118589	0.000693107
TPCH	Puls	0.0777468	0.000200492		Pyruvate	Weight	0.0718917	0.000184892		CE	AstEv	-0.0137051	0.696039		Arg	Weight	0.079981	0.0224029
TPTG	Puls	0.121788	5.29353e-09		Alanine	Weight	0.147813	8.87061e-07		DG	AstEv	0.140704	5.55964e-05		Asn	Weight	-0.110302	0.00161203
VLAB	Puls	0.124016	2.75943e-09		Ethanol	Weight	0.186864	1.76995e-10		TG	AstEv	0.0975651	0.00530858		Asp	Weight	0.187461	6.99443e-08
VLCH	Puls	0.113787	4.9923e-08		Isoleucine	Weight	0.253669	3.21654e-08		Cer	AstEv	0.035918	0.305764		Cit	Weight	0.0189736	0.588591
VLFC	Puls	0.116741	2.21846e-08		2-Methylglutarate	Weight	0.159985	4.06262e-06		LPC	AstEv	0.0567586	0.10541		Gln	Weight	-0.0726209	0.0381954
VLPL	Puls	0.121716	5.40497e-09		Leucine	Weight	0.282988	6.10099e-11		LPC.O	AstEv	0.0204804	0.559325		Glu	Weight	0.229542	3.31832e-11
VLTG	Puls	0.122039	4.92218e-09		Phenylalanine	Weight	0.205886	5.25233e-07		PC	AstEv	0.00279591	0.936479		Gly	Weight	-0.0834193	0.0172203
V1CH	Puls	0.110941	1.07051e-07		Glucose	Weight	0.0939025	1.06499e-06		PC.O	AstEv	-0.0882683	0.0117036		His	Weight	0.0685325	0.0504913
V1FC	Puls	0.110709	1.13822e-07		Tyrosine	Weight	0.171379	0.0315708		SM	AstEv	0.00735855	0.83386		Lys	Weight	0.0921724	0.00846529
V1PL	Puls	0.116647	2.27698e-08		Creatinine	Weight	0.209301	5.79846e-09		AC	DiaEv	-0.00365961	0.916919		Met	Weight	0.0193402	0.581406
V1TG	Puls	0.108695	1.92823e-07		Valine	Weight	0.273585	3.43038e-06		CE	DiaEv	-0.0456393	0.193054		Orn	Weight	0.0996981	0.00438661
V2CH	Puls	0.10086	1.37343e-06		Proline-betaine	Weight	0.0497693	0.280736		DG	DiaEv	0.0939704	0.0072636		Phe	Weight	0.220885	1.82842e-10
V2FC	Puls	0.114111	4.57183e-08		Histidine	Weight	0.0375011	0.79977		TG	DiaEv	0.0550152	0.116563		Pro	Weight	0.0909336	0.00939352
V2PL	Puls	0.106745	3.18489e-07		Lysine	Weight	0.237832	7.636e-07		Cer	DiaEv	-0.0164229	0.639673		Ser	Weight	-0.0558314	0.111232
V2TG	Puls	0.105997	3.85119e-07		3-Hydroxybutyrate	Weight	0.16174	1.13383e-08		LPC	DiaEv	-0.0153038	0.662654		Thr	Weight	0.00026637	0.993942
V3CH	Puls	0.113109	5.99837e-08		Formate	WaistCirc	0.0310797	0.993148		LPC.O	DiaEv	-0.0274925	0.433155		Trp	Weight	0.112821	0.00125451
V3FC	Puls	0.123502	3.21066e-09		Creatine	WaistCirc	0.186462	0.380857		PC	DiaEv	-0.0542591	0.12168		Tyr	Weight	0.187519	6.92789e-08
V3PL	Puls	0.120697	7.2507e-09		Lactate	WaistCirc	0.234453	0.0786294		PC.O	DiaEv	-0.130567	0.000185689		Val	Weight	0.275503	1.1608e-15
V3TG	Puls	0.113247	5.77861e-08		Glycine	WaistCirc	0.00742564	0.701178		SM	DiaEv	-0.0684136	0.0508936		xLeu	Weight	0.225257	7.79032e-11
V4CH	Puls	0.0917898	1.11972e-05		Methanol	WaistCirc	0.0814837	0.0149764		AC	ThyHypeEv	0.0151012	0.666849		ADMA	Weight	0.0512672	0.143658
V4FC	Puls	0.115514	3.11473e-08		Dimethyl-sulfone	WaistCirc	0.0460917	0.308793		CE	ThyHypeEv	0.061787	0.0779198		Creatinine	Weight	0.0277917	0.428164
V4PL	Puls	0.112983	6.20433e-08		Ornithine	WaistCirc	0.157334	0.668016		DG	ThyHypeEv	0.0447307	0.202076		Kynurenine	Weight	0.220184	2.09291e-10
V4TG	Puls	0.120497	7.67937e-09		Metionine	WaistCirc	0.205909	0.659834		TG	ThyHypeEv	0.0239665	0.49445		Met.SO	Weight	-0.00104234	0.976297
V5CH	Puls	-0.0118238	0.572304		Glutamine	WaistCirc	-0.0595682	0.92124		Cer	ThyHypeEv	0.0346183	0.323609		Putrescine	Weight	-0.0851086	0.0150831
V5FC	Puls	0.0892343	1.95588e-05		Citrate	WaistCirc	0.0681108	0.212956		LPC	ThyHypeEv	0.0465172	0.18462		Sarcosine	Weight	-0.0900263	0.0101298
V5PL	Puls	0.0339969	0.10438		Acetate	WaistCirc	0.162932	0.233455		LPC.O	ThyHypeEv	0.0678545	0.0528208		SDMA	Weight	-0.00494602	0.887882
V5TG	Puls	0.0642655	0.00212524		Acetoacetate	WaistCirc	0.300378	0.924687		PC	ThyHypeEv	0.0741916	0.0342		Serotonin	Weight	-0.163143	2.84531e-06
IDAB	Puls	0.125835	1.60745e-09		Glutamate	WaistCirc	0.385042	0.544887		PC.O	ThyHypeEv	0.0801242	0.0221625		t4.OH.Pro	Weight	-0.0427486	0.222814
IDCH	Puls	0.120378	7.946e-09		Pyruvate	WaistCirc	0.10779	0.000902756		SM	ThyHypeEv	0.0669107	0.0562121		Taurine	Weight	0.00507111	0.885066
IDFC	Puls	0.121747	5.35723e-09		Alanine	WaistCirc	0.23272	0.0278855		AC	ThyHypoEv	-0.027086	0.439989		Ala	WaistCirc	0.207166	2.372e-09
IDPL	Puls	0.119178	1.11889e-08		Ethanol	WaistCirc	0.305711	0.520023		CE	ThyHypoEv	-0.0615833	0.0789072		Arg	WaistCirc	0.141667	4.93638e-05
IDTG	Puls	0.115522	3.10809e-08		Isoleucine	WaistCirc	0.346476	0.159115		DG	ThyHypoEv	-0.0146052	0.677165		Asn	WaistCirc	-0.16603	1.8821e-06
LDAB	Puls	0.0609018	0.00360226		2-Methylglutarate	WaistCirc	0.233618	0.366407		TG	ThyHypoEv	-0.0263859	0.451903		Asp	WaistCirc	0.323439	2.66054e-21
LDCH	Puls	0.0400655	0.05561		Leucine	WaistCirc	0.401698	0.347694		Cer	ThyHypoEv	-0.0402428	0.25115		Cit	WaistCirc	0.153146	1.12691e-05
LDFC	Puls	0.0272164	0.193619		Phenylalanine	WaistCirc	0.298548	0.130341		LPC	ThyHypoEv	-0.0431156	0.218864		Gln	WaistCirc	-0.0726154	0.03821
LDPL	Puls	0.0385379	0.065615		Glucose	WaistCirc	0.15132	0.794645		LPC.O	ThyHypoEv	-0.00733882	0.834299		Glu	WaistCirc	0.347382	1.58143e-24
LDTG	Puls	0.104201	6.04877e-07		Tyrosine	WaistCirc	0.210875	0.988498		PC	ThyHypoEv	-0.0169227	0.629517		Gly	WaistCirc	-0.097004	0.00557851
L1AB	Puls	0.0435414	0.0374991		Creatinine	WaistCirc	0.283136	0.351558		PC.O	ThyHypoEv	-0.0145811	0.677669		His	WaistCirc	0.0141415	0.686864
L1CH	Puls	0.0335798	0.108704		Valine	WaistCirc	0.332144	0.0839408		SM	ThyHypoEv	-0.0184195	0.599527		Lys	WaistCirc	0.124769	0.000356419
L1FC	Puls	0.0301654	0.149623		Proline-betaine	WaistCirc	0.035641	0.76712		AC	ThyHyplEv	-0.0288019	0.41156		Met	WaistCirc	0.00476413	0.89198
L1PL	Puls	0.0389686	0.0626544		Histidine	WaistCirc	0.00106744	0.0669825		CE	ThyHyplEv	-0.0154707	0.659205		Orn	WaistCirc	0.191164	3.80223e-08
L1TG	Puls	0.0912271	1.26765e-05		Lysine	WaistCirc	0.305038	0.537419		DG	ThyHyplEv	0.0173799	0.620289		Phe	WaistCirc	0.33088	2.83605e-22
L2TG	Puls	0.0820668	8.64816e-05		3-Hydroxybutyrate	WaistCirc	0.271013	0.802899		TG	ThyHyplEv	0.0303161	0.387401		Pro	WaistCirc	0.122815	0.000441275
L3AB	Puls	0.0190351	0.3633		Formate	HipCirc	0.0139301	5.69043e-06		Cer	ThyHyplEv	-0.0444373	0.205054		Ser	WaistCirc	-0.0691654	0.0483952
L3CH	Puls	0.00552725	0.791816		Creatine	HipCirc	0.150867	6.61146e-10		LPC	ThyHyplEv	-0.0277486	0.42888		Thr	WaistCirc	-0.0807316	0.0211683
L3FC	Puls	0.00415771	0.842614		Lactate	HipCirc	0.178291	1.62144e-07		LPC.O	ThyHyplEv	-0.0081962	0.815271		Trp	WaistCirc	0.0824987	0.0184932
L3PL	Puls	0.00679063	0.74572		Glycine	HipCirc	0.00513144	0.326712		PC	ThyHyplEv	-0.0119487	0.733403		Tyr	WaistCirc	0.249871	4.56952e-13
L3TG	Puls	0.042293	0.0433224		Methanol	HipCirc	0.0925209	0.0445744		PC.O	ThyHyplEv	-0.0119158	0.73411		Val	WaistCirc	0.324348	2.03042e-21
L5AB	Puls	0.0574644	0.00602426		Dimethyl-sulfone	HipCirc	0.0517362	0.00096654		SM	ThyHyplEv	-0.0166228	0.635602		xLeu	WaistCirc	0.271225	3.29352e-15
L5CH	Puls	0.0477849	0.0224155		Ornithine	HipCirc	0.119781	0.000101361		AC	ThyDisOtEv	0.0564604	0.107255		ADMA	WaistCirc	0.123426	0.000412903
L5FC	Puls	0.0359709	0.0857363		Metionine	HipCirc	0.156198	5.01311e-05		CE	ThyDisOtEv	-0.00994698	0.776763		Creatinine	WaistCirc	0.0123413	0.724992
L5PL	Puls	0.0453151	0.0303788		Glutamine	HipCirc	-0.0512642	0.640717		DG	ThyDisOtEv	-0.000282585	0.993573		Kynurenine	WaistCirc	0.318347	1.18815e-20
L6AB	Puls	0.0528957	0.0114786		Citrate	HipCirc	0.0453922	0.000122206		TG	ThyDisOtEv	-0.00356057	0.91916		Met.SO	WaistCirc	0.0326897	0.35131
L6CH	Puls	0.0344868	0.0994776		Acetate	HipCirc	0.106658	3.15519e-12		Cer	ThyDisOtEv	0.0374707	0.285315		Putrescine	WaistCirc	-0.0881755	0.0117924
L6FC	Puls	-0.0143595	0.49286		Acetoacetate	HipCirc	0.222889	2.58595e-16		LPC	ThyDisOtEv	0.00339102	0.922997		Sarcosine	WaistCirc	-0.0554662	0.113593
L6PL	Puls	0.0361849	0.0838875		Glutamate	HipCirc	0.299179	7.01205e-18		LPC.O	ThyDisOtEv	0.0197244	0.57392		SDMA	WaistCirc	0.0682161	0.0515675
L6TG	Puls	0.075018	0.00033385		Pyruvate	HipCirc	0.0786659	0.0356805		PC	ThyDisOtEv	-0.00870361	0.80406		Serotonin	WaistCirc	-0.196595	1.52134e-08
HDA1	Puls	-0.015619	0.455713		Alanine	HipCirc	0.175271	1.47545e-09		PC.O	ThyDisOtEv	0.0292758	0.403905		t4.OH.Pro	WaistCirc	-0.0247042	0.481255
HDA2	Puls	0.0577819	0.00575085		Ethanol	HipCirc	0.211455	7.39747e-12		SM	ThyDisOtEv	0.0335145	0.339284		Taurine	WaistCirc	0.00888961	0.799961
HDCH	Puls	-0.0463119	0.026912		Isoleucine	HipCirc	0.263117	4.04681e-07		AC	MdDiagRhArth	-0.0448755	0.200618		Ala	HipCirc	0.173394	6.34984e-07
HDFC	Puls	-0.0218887	0.295833		2-Methylglutarate	HipCirc	0.157733	6.81046e-07		CE	MdDiagRhArth	0.0152693	0.663368		Arg	HipCirc	0.0898464	0.0102817
HDPL	Puls	-0.0300768	0.150824		Leucine	HipCirc	0.310116	1.08233e-13		DG	MdDiagRhArth	0.0280035	0.424651		Asn	HipCirc	-0.130499	0.000187124
HDTG	Puls	0.0772104	0.000221918		Phenylalanine	HipCirc	0.246397	1.28472e-14		TG	MdDiagRhArth	0.0176588	0.614688		Asp	HipCirc	0.26203	2.91067e-14
H1A2	Puls	0.0109302	0.601683		Glucose	HipCirc	0.109408	5.20149e-08		Cer	MdDiagRhArth	0.0247689	0.480106		Cit	HipCirc	0.0856499	0.0144494
H1CH	Puls	-0.0337287	0.107146		Tyrosine	HipCirc	0.178851	0.00157821		LPC	MdDiagRhArth	0.0353176	0.313925		Gln	HipCirc	-0.0327919	0.349807
H1FC	Puls	-0.0193729	0.354845		Creatinine	HipCirc	0.215892	4.34132e-07		LPC.O	MdDiagRhArth	0.0311506	0.374464		Glu	HipCirc	0.288133	4.79325e-17
H1PL	Puls	-0.0265823	0.20421		Valine	HipCirc	0.277815	1.24939e-05		PC	MdDiagRhArth	0.0218549	0.533261		Gly	HipCirc	-0.0553919	0.114078
H1TG	Puls	0.0506033	0.0156022		Proline-betaine	HipCirc	0.030198	0.609267		PC.O	MdDiagRhArth	-0.0236616	0.499959		His	HipCirc	0.0394523	0.260589
H2A1	Puls	0.0126103	0.547027		Histidine	HipCirc	0.00255655	0.0504516		SM	MdDiagRhArth	0.0423694	0.226948		Lys	HipCirc	0.103086	0.0032166
H2A2	Puls	0.0766024	0.000248791		Lysine	HipCirc	0.244842	2.16269e-07		AC	MdDiagArthro	0.0496085	0.157089		Met	HipCirc	0.0178125	0.611611
H2CH	Puls	0.00596808	0.77564		3-Hydroxybutyrate	HipCirc	0.198821	1.80734e-18		CE	MdDiagArthro	0.0128165	0.714857		Orn	HipCirc	0.157382	6.35425e-06
H2FC	Puls	0.013818	0.509314		Formate	BMI	0.0396466	0.841667		DG	MdDiagArthro	0.236583	7.86352e-12		Phe	HipCirc	0.280821	3.09497e-16
H2PL	Puls	0.0214554	0.3055		Creatine	BMI	0.194449	2.22298e-10		TG	MdDiagArthro	0.21478	5.84346e-10		Pro	HipCirc	0.109617	0.00172433
H2TG	Puls	0.095189	5.21228e-06		Lactate	BMI	0.214154	2.88304e-14		Cer	MdDiagArthro	0.128122	0.000245258		Ser	HipCirc	-0.0234433	0.503923
H3A1	Puls	0.0766312	0.000247452		Glycine	BMI	-7.92538e-05	0.780228		LPC	MdDiagArthro	0.0262474	0.454283		Thr	HipCirc	-0.0305763	0.383338
H3A2	Puls	0.0983175	2.51984e-06		Methanol	BMI	0.10194	0.000116199		LPC.O	MdDiagArthro	-0.0856433	0.014457		Trp	HipCirc	0.100291	0.00415751
H3CH	Puls	0.0244533	0.242834		Dimethyl-sulfone	BMI	0.0456314	0.396051		PC	MdDiagArthro	0.13578	0.000100924		Tyr	HipCirc	0.231405	2.27758e-11
H3FC	Puls	-0.0200025	0.339423		Ornithine	BMI	0.15217	2.58926e-08		PC.O	MdDiagArthro	-0.129294	0.000214769		Val	HipCirc	0.297071	4.54806e-18
H3PL	Puls	0.0225075	0.282386		Metionine	BMI	0.180558	6.01549e-11		SM	MdDiagArthro	0.137924	7.80458e-05		xLeu	HipCirc	0.250242	4.2099e-13
H3TG	Puls	0.111854	8.39801e-08		Glutamine	BMI	-0.0537952	0.0128483		AC	MdDiagSponArth	-0.0415735	0.235804		ADMA	HipCirc	0.107989	0.00202048
H4A1	Puls	-0.0254725	0.223747		Citrate	BMI	0.0612188	0.173195		CE	MdDiagSponArth	-0.0334761	0.33984		Creatinine	HipCirc	0.0208204	0.552822
H4A2	Puls	-0.0137939	0.510055		Acetate	BMI	0.150191	0.000107636		DG	MdDiagSponArth	0.0320607	0.360662		Kynurenine	HipCirc	0.28291	1.82646e-16
H4CH	Puls	-0.0605696	0.00378999		Acetoacetate	BMI	0.295087	9.23362e-25		TG	MdDiagSponArth	0.00645163	0.854091		Met.SO	HipCirc	0.0261531	0.455905
H4FC	Puls	-0.049139	0.0188729		Glutamate	BMI	0.355782	1.83613e-37		Cer	MdDiagSponArth	-0.0164912	0.638282		Putrescine	HipCirc	-0.0840364	0.0164107
H4PL	Puls	-0.0470906	0.0244465		Pyruvate	BMI	0.0918479	0.000586882		LPC	MdDiagSponArth	0.0387427	0.269267		Sarcosine	HipCirc	-0.0649483	0.0638437
H4TG	Puls	0.0825814	7.80238e-05		Alanine	BMI	0.213701	1.26803e-12		LPC.O	MdDiagSponArth	0.0105004	0.7647		SDMA	HipCirc	0.0525612	0.133806
TPA1	BPMap	0.0868517	3.24692e-05		Ethanol	BMI	0.264806	2.19617e-19		PC	MdDiagSponArth	0.018137	0.605138		Serotonin	HipCirc	-0.182664	1.51307e-07
TPA2	BPMap	0.127582	9.49816e-10		Isoleucine	BMI	0.315565	7.44484e-35		PC.O	MdDiagSponArth	-0.00710996	0.839395		t4.OH.Pro	HipCirc	-0.0481083	0.170035
TPAB	BPMap	0.387028	1.81154e-82		2-Methylglutarate	BMI	0.21758	1.47576e-14		SM	MdDiagSponArth	-0.0323898	0.35575		Taurine	HipCirc	0.00418843	0.904967
TPCH	BPMap	0.362764	5.93214e-72		Leucine	BMI	0.368755	2.65788e-43		AC	EpilEv	0.0703636	0.0446262		Ala	BMI	0.176602	3.89811e-07
TPTG	BPMap	0.340531	4.36111e-63		Phenylalanine	BMI	0.285809	2.82606e-23		CE	EpilEv	-0.0109643	0.75463		Arg	BMI	0.113084	0.00122171
VLAB	BPMap	0.340868	3.23893e-63		Glucose	BMI	0.144312	6.9829e-06		DG	EpilEv	0.049961	0.154158		Asn	BMI	-0.136877	8.85226e-05
VLCH	BPMap	0.359756	1.03527e-70		Tyrosine	BMI	0.207107	1.64858e-16		TG	EpilEv	0.0536346	0.126036		Asp	BMI	0.332815	1.56848e-22
VLFC	BPMap	0.352241	1.14566e-67		Creatinine	BMI	0.266914	5.13202e-24		Cer	EpilEv	0.0311408	0.374613		Cit	BMI	0.121342	0.000517346
VLPL	BPMap	0.30434	3.93384e-50		Valine	BMI	0.32262	1.77424e-40		LPC	EpilEv	0.0193853	0.580525		Gln	BMI	-0.0813355	0.0202186
VLTG	BPMap	0.313995	2.04971e-53		Proline-betaine	BMI	0.0468169	0.017398		LPC.O	EpilEv	-0.0172377	0.623154		Glu	BMI	0.327056	9.03174e-22
V1CH	BPMap	0.313523	2.98434e-53		Histidine	BMI	0.0157515	0.0732161		PC	EpilEv	-0.00310843	0.929397		Gly	BMI	-0.0897482	0.0103655
V1FC	BPMap	0.277452	1.26135e-41		Lysine	BMI	0.291017	1.007e-30		PC.O	EpilEv	-0.00779934	0.824066		His	BMI	0.0403422	0.24998
V1PL	BPMap	0.275355	5.31826e-41		3-Hydroxybutyrate	BMI	0.250173	7.54083e-15		SM	EpilEv	0.0192723	0.582734		Lys	BMI	0.113823	0.00113371
V1TG	BPMap	0.255349	2.60678e-35		Formate	WHR	0.0478328	0.137662		AC	CaEv	0.0226024	0.519348		Met	BMI	0.0112113	0.749287
V2CH	BPMap	0.359433	1.40346e-70		Creatine	WHR	0.161546	2.6271e-19		CE	CaEv	0.0120373	0.731502		Orn	BMI	0.154101	9.91719e-06
V2FC	BPMap	0.338608	2.36319e-62		Lactate	WHR	0.224645	7.01818e-30		DG	CaEv	0.016757	0.632877		Phe	BMI	0.327657	7.53473e-22
V2PL	BPMap	0.322788	1.63437e-56		Glycine	WHR	0.0133886	0.72288		TG	CaEv	-0.0507473	0.14777		Pro	BMI	0.12858	0.000232884
V2TG	BPMap	0.334684	7.14995e-61		Methanol	WHR	0.0454942	9.71099e-05		Cer	CaEv	-0.0228622	0.514556		Ser	BMI	-0.0368247	0.293708
V3CH	BPMap	0.356302	2.655e-69		Dimethyl-sulfone	WHR	0.0350581	0.0276469		LPC	CaEv	0.0504442	0.150208		Thr	BMI	-0.0394338	0.260812
V3FC	BPMap	0.343368	3.52956e-64		Ornithine	WHR	0.154174	4.01419e-14		LPC.O	CaEv	0.0619619	0.0770802		Trp	BMI	0.102252	0.0034748
V3PL	BPMap	0.319435	2.55403e-55		Metionine	WHR	0.193746	2.79393e-23		PC	CaEv	-0.0187921	0.592163		Tyr	BMI	0.231593	2.19218e-11
V3TG	BPMap	0.332896	3.3271e-60		Glutamine	WHR	-0.0370544	0.0044108		PC.O	CaEv	-0.0100022	0.775556		Val	BMI	0.307646	2.51427e-19
V4CH	BPMap	0.353979	2.30336e-68		Citrate	WHR	0.0791932	0.00112841		SM	CaEv	-0.0149384	0.670229		xLeu	BMI	0.267085	8.87677e-15
V4FC	BPMap	0.380681	1.24729e-79		Acetate	WHR	0.170502	4.75811e-15		AC	AstMedEv	-0.0200936	0.566771		ADMA	BMI	0.106865	0.00225157
V4PL	BPMap	0.359313	1.5725e-70		Acetoacetate	WHR	0.295434	8.0616e-49		CE	AstMedEv	0.011113	0.751411		Creatinine	BMI	0.0533216	0.128265
V4TG	BPMap	0.334938	5.74342e-61		Glutamate	WHR	0.348747	1.42229e-81		DG	AstMedEv	0.131293	0.000170788		Kynurenine	BMI	0.305411	4.68329e-19
V5CH	BPMap	0.0251978	0.228782		Pyruvate	WHR	0.116736	2.43672e-07		TG	AstMedEv	0.0988557	0.00473186		Met.SO	BMI	0.0428526	0.221689
V5FC	BPMap	0.189666	6.21653e-20		Alanine	WHR	0.224068	1.87699e-29		Cer	AstMedEv	0.0374306	0.285831		Putrescine	BMI	-0.091619	0.00886933
V5PL	BPMap	0.11078	1.11707e-07		Ethanol	WHR	0.316076	1.36717e-50		LPC	AstMedEv	0.0377254	0.282052		Sarcosine	BMI	-0.0455641	0.193789
V5TG	BPMap	0.205109	4.14916e-23		Isoleucine	WHR	0.328763	2.18034e-65		LPC.O	AstMedEv	0.00433425	0.901675		SDMA	BMI	0.0698212	0.0463007
IDAB	BPMap	0.404206	1.80866e-90		2-Methylglutarate	WHR	0.248338	1.12843e-29		PC	AstMedEv	0.0283114	0.419575		Serotonin	BMI	-0.198332	1.12886e-08
IDCH	BPMap	0.410326	1.95346e-93		Leucine	WHR	0.371623	2.85305e-89		PC.O	AstMedEv	-0.0821601	0.0189816		t4.OH.Pro	BMI	-0.00514844	0.883326
IDFC	BPMap	0.400546	1.00392e-88		Phenylalanine	WHR	0.256674	3.20272e-48		SM	AstMedEv	0.0431692	0.218291		Taurine	BMI	0.0206013	0.557009
IDPL	BPMap	0.384702	2.0206e-81		Glucose	WHR	0.161834	3.64543e-13		AC	ThyMedT4Ev	-0.00110871	0.974789		Ala	WHR	0.165182	2.1264e-06
IDTG	BPMap	0.322946	1.43427e-56		Tyrosine	WHR	0.177299	2.31381e-24		CE	ThyMedT4Ev	-0.0330017	0.34673		Arg	WHR	0.141088	5.303e-05
LDAB	BPMap	0.318078	7.69055e-55		Creatinine	WHR	0.271764	2.39473e-43		DG	ThyMedT4Ev	0.00846863	0.809247		Asn	WHR	-0.152165	1.28413e-05
LDCH	BPMap	0.242009	8.75405e-32		Valine	WHR	0.286949	6.3268e-60		TG	ThyMedT4Ev	-0.0116532	0.739754		Asp	WHR	0.256675	9.96472e-14
LDFC	BPMap	0.24247	6.66285e-32		Proline-betaine	WHR	0.0320407	0.0886497		Cer	ThyMedT4Ev	-0.0197916	0.572616		Cit	WHR	0.166122	1.85724e-06
LDPL	BPMap	0.247424	3.43886e-33		Histidine	WHR	0.0134986	0.959345		LPC	ThyMedT4Ev	-0.00610968	0.861744		Gln	WHR	-0.0977425	0.00522575
LDTG	BPMap	0.405467	4.47674e-91		Lysine	WHR	0.277495	2.29861e-50		LPC.O	ThyMedT4Ev	0.0174562	0.618754		Glu	WHR	0.282847	1.85589e-16
L1AB	BPMap	0.280165	1.92371e-42		3-Hydroxybutyrate	WHR	0.2634	1.00581e-39		PC	ThyMedT4Ev	0.0185414	0.597114		Gly	WHR	-0.118013	0.00073632
L1CH	BPMap	0.249344	1.07051e-33		Formate	MealDyN	0.0036217	0.505886		PC.O	ThyMedT4Ev	0.0124081	0.723565		His	WHR	-0.0186182	0.595595
L1FC	BPMap	0.259101	2.43201e-36		Creatine	MealDyN	-0.0237932	4.28946e-13		SM	ThyMedT4Ev	0.0105681	0.763227		Lys	WHR	0.0921608	0.00847363
L1PL	BPMap	0.260684	8.83774e-37		Lactate	MealDyN	-0.0275867	9.23628e-18		AC	ThyMedNeoEv	-0.0405219	0.247875		Met	WHR	-0.0248808	0.478125
L1TG	BPMap	0.366818	1.19857e-73		Glycine	MealDyN	-0.0237937	0.806417		CE	ThyMedNeoEv	0.0342649	0.328576		Orn	WHR	0.148955	1.95727e-05
L2TG	BPMap	0.296437	1.5529e-47		Methanol	MealDyN	0.0488891	9.52017e-06		DG	ThyMedNeoEv	-0.0412668	0.239281		Phe	WHR	0.250862	3.67068e-13
L3AB	BPMap	0.142585	7.69755e-12		Dimethyl-sulfone	MealDyN	-0.0451103	0.0134248		TG	ThyMedNeoEv	-0.0542279	0.121894		Pro	WHR	0.0882109	0.0117585
L3CH	BPMap	0.10499	4.96574e-07		Ornithine	MealDyN	-0.0235365	9.42357e-09		Cer	ThyMedNeoEv	-0.0126631	0.718123		Ser	WHR	-0.111807	0.00138853
L3FC	BPMap	0.12601	1.52543e-09		Metionine	MealDyN	-0.0441137	6.12962e-14		LPC	ThyMedNeoEv	-0.0454382	0.195025		Thr	WHR	-0.104904	0.00271321
L3PL	BPMap	0.113581	5.2797e-08		Glutamine	MealDyN	-0.00336176	0.0142971		LPC.O	ThyMedNeoEv	0.0160896	0.646483		Trp	WHR	0.032237	0.358026
L3TG	BPMap	0.280597	1.42291e-42		Citrate	MealDyN	0.00428917	0.0300975		PC	ThyMedNeoEv	0.0364995	0.297995		Tyr	WHR	0.165216	2.11624e-06
L5AB	BPMap	0.223258	3.51162e-27		Acetate	MealDyN	-0.0235202	3.25622e-07		PC.O	ThyMedNeoEv	0.059889	0.0875188		Val	WHR	0.228085	4.4446e-11
L5CH	BPMap	0.180337	3.84745e-18		Acetoacetate	MealDyN	-0.0353785	4.28644e-27		SM	ThyMedNeoEv	0.00923661	0.792327		xLeu	WHR	0.196091	1.65814e-08
L5FC	BPMap	0.18069	3.30521e-18		Glutamate	MealDyN	-0.0436147	1.99277e-48		AC	ThyIodEv	0.0327779	0.350013		ADMA	WHR	0.0760437	0.029952
L5PL	BPMap	0.166856	1.01986e-15		Pyruvate	MealDyN	-0.0261484	0.00016823		CE	ThyIodEv	0.0821828	0.0189485		Creatinine	WHR	-0.00750248	0.830659
L6AB	BPMap	0.297238	8.53924e-48		Alanine	MealDyN	-0.0260736	3.30168e-17		DG	ThyIodEv	0.00844344	0.809804		Kynurenine	WHR	0.224581	8.8989e-11
L6CH	BPMap	0.238983	5.15924e-31		Ethanol	MealDyN	-0.045153	1.72284e-24		TG	ThyIodEv	-0.027885	0.426614		Met.SO	WHR	0.0236058	0.500972
L6FC	BPMap	0.171236	1.7479e-16		Isoleucine	MealDyN	-0.00510366	1.83901e-37		Cer	ThyIodEv	0.0453781	0.195617		Putrescine	WHR	-0.0515495	0.141463
L6PL	BPMap	0.228892	1.60392e-28		2-Methylglutarate	MealDyN	-0.00340254	3.457e-14		LPC	ThyIodEv	0.088418	0.0115617		Sarcosine	WHR	-0.0378665	0.280254
L6TG	BPMap	0.350446	5.93823e-67		Leucine	MealDyN	-0.0191885	4.41988e-52		LPC.O	ThyIodEv	0.110717	0.00154727		SDMA	WHR	0.0334134	0.340744
HDA1	BPMap	0.0362838	0.0830444		Phenylalanine	MealDyN	-0.0384121	6.39035e-33		PC	ThyIodEv	0.0460276	0.189289		Serotonin	WHR	-0.136121	9.691e-05
HDA2	BPMap	0.14939	7.2659e-13		Glucose	MealDyN	-0.0378355	1.60186e-07		PC.O	ThyIodEv	0.100542	0.00406377		t4.OH.Pro	WHR	0.0111011	0.751669
HDCH	BPMap	-0.0605464	0.00380342		Tyrosine	MealDyN	0.0172618	7.27609e-18		SM	ThyIodEv	0.0431265	0.218747		Taurine	WHR	-0.00139307	0.968325
HDFC	BPMap	0.101837	1.08344e-06		Creatinine	MealDyN	-0.0451245	1.75104e-25		AC	ThySurgEv	0.0519527	0.138372		Ala	MealDyN	-0.0424245	0.226345
HDPL	BPMap	-0.0213991	0.306769		Valine	MealDyN	-0.00290413	9.82196e-42		CE	ThySurgEv	0.0324798	0.354414		Arg	MealDyN	-0.054364	0.120959
HDTG	BPMap	0.281432	7.9383e-43		Proline-betaine	MealDyN	0.00601474	0.149184		DG	ThySurgEv	0.0509377	0.146254		Asn	MealDyN	-0.0040089	0.909022
H1A2	BPMap	0.0390589	0.0620476		Histidine	MealDyN	0.0109985	0.90283		TG	ThySurgEv	0.0456748	0.192708		Asp	MealDyN	-0.0196015	0.576309
H1CH	BPMap	-0.0116068	0.579375		Lysine	MealDyN	-0.0267336	1.62579e-32		Cer	ThySurgEv	0.0334948	0.339569		Cit	MealDyN	0.0332209	0.343536
H1FC	BPMap	0.0449376	0.0317886		3-Hydroxybutyrate	MealDyN	-0.0702199	8.7669e-22		LPC	ThySurgEv	0.0439079	0.210507		Gln	MealDyN	-0.00194557	0.955774
H1PL	BPMap	-0.0174981	0.403336		Formate	TmMeal	-0.0558294	0.672934		LPC.O	ThySurgEv	0.0606741	0.0834386		Glu	MealDyN	-0.0270562	0.440493
H1TG	BPMap	0.220193	1.81722e-26		Creatine	TmMeal	-0.161883	0.00106391		PC	ThySurgEv	0.014849	0.672087		Gly	MealDyN	-0.0363231	0.300338
H2A1	BPMap	0.0249812	0.232809		Lactate	TmMeal	-0.199819	4.88253e-14		PC.O	ThySurgEv	0.033382	0.341198		His	MealDyN	0.0246421	0.482359
H2A2	BPMap	0.116275	2.52453e-08		Glycine	TmMeal	-0.0468286	0.495264		SM	ThySurgEv	0.046201	0.187625		Lys	MealDyN	-0.010798	0.758234
H2CH	BPMap	-0.0073117	0.72696		Methanol	TmMeal	-0.126475	0.142385		AC	AlRhinCu	-0.0272297	0.437566		Met	MealDyN	0.00450029	0.897928
H2FC	BPMap	0.105999	3.84989e-07		Dimethyl-sulfone	TmMeal	0.00626515	0.00368198		CE	AlRhinCu	-0.0527354	0.13252		Orn	MealDyN	-0.00500687	0.886512
H2PL	BPMap	0.0193127	0.356343		Ornithine	TmMeal	-0.102575	7.32104e-09		DG	AlRhinCu	0.0392061	0.263578		Phe	MealDyN	0.00899975	0.797536
H2TG	BPMap	0.265979	2.84118e-38		Metionine	TmMeal	-0.068021	9.55604e-11		TG	AlRhinCu	0.015464	0.659345		Pro	MealDyN	0.0141564	0.686551
H3A1	BPMap	0.157117	4.35252e-14		Glutamine	TmMeal	-0.121194	0.229395		Cer	AlRhinCu	-0.0249003	0.47778		Ser	MealDyN	-0.0408422	0.244153
H3A2	BPMap	0.167684	7.33187e-16		Citrate	TmMeal	-0.0748145	0.00435973		LPC	AlRhinCu	0.015793	0.652568		Thr	MealDyN	-0.00937056	0.789386
H3CH	BPMap	0.0337345	0.107085		Acetate	TmMeal	-0.0433596	2.18875e-09		LPC.O	AlRhinCu	0.0408117	0.244506		Trp	MealDyN	0.0204927	0.559091
H3FC	BPMap	0.0858394	4.01171e-05		Acetoacetate	TmMeal	0.0218273	3.63853e-24		PC	AlRhinCu	-0.0189253	0.589541		Tyr	MealDyN	0.0183145	0.601609
H3PL	BPMap	0.0167448	0.423887		Glutamate	TmMeal	-0.117923	6.15928e-26		PC.O	AlRhinCu	-0.0733058	0.0364071		Val	MealDyN	-0.0249325	0.477211
H3TG	BPMap	0.271279	8.41427e-40		Pyruvate	TmMeal	-0.262241	0.697996		SM	AlRhinCu	-0.0473526	0.176851		xLeu	MealDyN	-0.0246968	0.481387
H4A1	BPMap	0.0399255	0.0564708		Alanine	TmMeal	-0.231206	1.93807e-07		AC	Health	0.00647375	0.853596		ADMA	MealDyN	-0.0308542	0.379027
H4A2	BPMap	0.0216146	0.301924		Ethanol	TmMeal	-0.0890182	7.29963e-19		CE	Health	-0.0541909	0.12215		Creatinine	MealDyN	-0.0268301	0.444324
H4CH	BPMap	-0.0887095	2.18931e-05		Isoleucine	TmMeal	-0.176213	1.68396e-13		DG	Health	-0.212385	9.13129e-10		Kynurenine	MealDyN	-0.0300298	0.391902
H4FC	BPMap	0.0412479	0.0487682		2-Methylglutarate	TmMeal	-0.170838	4.86705e-15		TG	Health	-0.20435	3.93056e-09		Met.SO	MealDyN	-0.00706035	0.8405
H4PL	BPMap	-0.0729634	0.00048485		Leucine	TmMeal	-0.13489	2.12785e-24		Cer	Health	-0.0867444	0.0132393		Putrescine	MealDyN	-0.0177771	0.61232
H4TG	BPMap	0.239804	3.19716e-31		Phenylalanine	TmMeal	-0.122743	6.49073e-10		LPC	Health	-0.0539795	0.123615		Sarcosine	MealDyN	0.0373682	0.286636
TPA1	BPMedCu	-0.0216507	0.301117		Glucose	TmMeal	-0.125737	1.31744e-10		LPC.O	Health	0.0118579	0.735352		SDMA	MealDyN	-0.0186987	0.594004
TPA2	BPMedCu	-0.0161106	0.441653		Tyrosine	TmMeal	-0.17001	4.90359e-06		PC	Health	-0.0967098	0.00572493		Serotonin	MealDyN	-0.0516156	0.140953
TPAB	BPMedCu	0.193342	1.15172e-20		Creatinine	TmMeal	-0.132927	1.77221e-16		PC.O	Health	0.0855585	0.0145546		t4.OH.Pro	MealDyN	-0.0871099	0.0128556
TPCH	BPMedCu	0.161186	9.3291e-15		Valine	TmMeal	-0.142279	5.01765e-11		SM	Health	-0.123921	0.000391172		Taurine	MealDyN	-0.00276164	0.937256
TPTG	BPMedCu	0.22106	1.14451e-26		Proline-betaine	TmMeal	-0.152771	0.184688		AC	SatLif	0.00455175	0.896768		Ala	TmMeal	-0.152789	1.18184e-05
VLAB	BPMedCu	0.220837	1.28894e-26		Histidine	TmMeal	-0.165905	0.00474789		CE	SatLif	-0.00839992	0.810765		Arg	TmMeal	-0.0419144	0.231982
VLCH	BPMedCu	0.225555	1.00816e-27		Lysine	TmMeal	-0.148366	1.89975e-13		DG	SatLif	-0.00695788	0.842785		Asn	TmMeal	-0.229685	3.2242e-11
VLFC	BPMedCu	0.223659	2.82736e-27		3-Hydroxybutyrate	TmMeal	0.1087	9.51339e-29		TG	SatLif	-0.0202812	0.563155		Asp	TmMeal	0.0939707	0.00726342
VLPL	BPMedCu	0.196307	2.88455e-21		Formate	BreadCheeWhiN	0.0231123	0.00522666		Cer	SatLif	-0.00563737	0.872337		Cit	TmMeal	0.10712	0.00219702
VLTG	BPMedCu	0.209749	4.09354e-24		Creatine	BreadCheeWhiN	0.0225273	1.56918e-08		LPC	SatLif	-0.00663104	0.85008		Gln	TmMeal	-0.098808	0.00475211
V1CH	BPMedCu	0.212903	8.2148e-25		Lactate	BreadCheeWhiN	0.0343899	8.44356e-26		LPC.O	SatLif	0.00890752	0.799566		Glu	TmMeal	0.0669767	0.0559689
V1FC	BPMedCu	0.190136	5.02063e-20		Glycine	BreadCheeWhiN	0.0394993	0.366083		PC	SatLif	-0.00474405	0.892432		Gly	TmMeal	-0.0239032	0.495591
V1PL	BPMedCu	0.195906	3.48336e-21		Methanol	BreadCheeWhiN	0.0689629	0.000256517		PC.O	SatLif	0.0163782	0.640584		His	TmMeal	-0.141906	4.79228e-05
V1TG	BPMedCu	0.19304	1.32501e-20		Dimethyl-sulfone	BreadCheeWhiN	0.0518064	1.7346e-10		SM	SatLif	-0.015802	0.652382		Lys	TmMeal	-0.103405	0.00312253
V2CH	BPMedCu	0.216765	1.11007e-25		Ornithine	BreadCheeWhiN	0.0644631	5.74326e-17		AC	RestLie24H	0.0559434	0.110515		Met	TmMeal	-0.213293	7.71414e-10
V2FC	BPMedCu	0.217656	6.95626e-26		Metionine	BreadCheeWhiN	0.0437976	1.99145e-19		CE	RestLie24H	0.0667413	0.0568395		Orn	TmMeal	-0.0599609	0.0871385
V2PL	BPMedCu	0.197416	1.70909e-21		Glutamine	BreadCheeWhiN	0.0286465	0.117833		DG	RestLie24H	0.205536	3.18005e-09		Phe	TmMeal	-0.0747975	0.0327572
V2TG	BPMedCu	0.204038	7.02661e-23		Citrate	BreadCheeWhiN	0.0347536	4.06473e-14		TG	RestLie24H	0.220708	1.89214e-10		Pro	TmMeal	-0.225379	7.60532e-11
V3CH	BPMedCu	0.211086	2.07894e-24		Acetate	BreadCheeWhiN	0.0645958	8.965e-17		Cer	RestLie24H	0.0871227	0.0128424		Ser	TmMeal	-0.0776567	0.0266296
V3FC	BPMedCu	0.215972	1.67948e-25		Acetoacetate	BreadCheeWhiN	0.0853901	1.71529e-38		LPC	RestLie24H	-0.000685601	0.984408		Thr	TmMeal	-0.140577	5.64778e-05
V3PL	BPMedCu	0.197213	1.88176e-21		Glutamate	BreadCheeWhiN	0.0770575	1.02895e-43		LPC.O	RestLie24H	-0.0929923	0.00789689		Trp	TmMeal	-0.209898	1.44355e-09
V3TG	BPMedCu	0.201976	1.92135e-22		Pyruvate	BreadCheeWhiN	-0.0116747	0.0942735		PC	RestLie24H	0.109821	0.00169019		Tyr	TmMeal	-0.121301	0.000519593
V4CH	BPMedCu	0.207083	1.55917e-23		Alanine	BreadCheeWhiN	0.023534	1.77531e-20		PC.O	RestLie24H	-0.0760248	0.0299931		Val	TmMeal	-0.0955331	0.0063458
V4FC	BPMedCu	0.221905	7.27625e-27		Ethanol	BreadCheeWhiN	0.0460041	3.51275e-40		SM	RestLie24H	0.0749432	0.032418		xLeu	TmMeal	-0.165448	2.04671e-06
V4PL	BPMedCu	0.214302	3.99546e-25		Isoleucine	BreadCheeWhiN	0.0554665	5.97807e-26		AC	RestSit24H	0.0182309	0.603271		ADMA	TmMeal	-0.0361987	0.301997
V4TG	BPMedCu	0.201585	2.32174e-22		2-Methylglutarate	BreadCheeWhiN	0.0745161	9.70258e-26		CE	RestSit24H	-0.0113162	0.747019		Creatinine	TmMeal	-0.0823808	0.0186621
V5CH	BPMedCu	-0.0128979	0.537922		Leucine	BreadCheeWhiN	0.0784912	1.09676e-44		DG	RestSit24H	-0.0605321	0.084165		Kynurenine	TmMeal	-0.0791383	0.0238626
V5FC	BPMedCu	0.131544	2.80375e-10		Phenylalanine	BreadCheeWhiN	0.0629532	2.80766e-22		TG	RestSit24H	-0.0163256	0.641658		Met.SO	TmMeal	-0.154454	9.4571e-06
V5PL	BPMedCu	0.0517725	0.0133597		Glucose	BreadCheeWhiN	0.0624502	4.8842e-22		Cer	RestSit24H	-0.0384254	0.273211		Putrescine	TmMeal	0.0510447	0.145408
V5TG	BPMedCu	0.140512	1.54537e-11		Tyrosine	BreadCheeWhiN	0.0979741	3.7759e-15		LPC	RestSit24H	-0.0644543	0.0658942		Sarcosine	TmMeal	-0.0881674	0.0118003
IDAB	BPMedCu	0.23253	2.08976e-29		Creatinine	BreadCheeWhiN	0.0470747	4.77859e-30		LPC.O	RestSit24H	-0.0698914	0.0460809		SDMA	TmMeal	0.0127388	0.71651
IDCH	BPMedCu	0.232677	1.92346e-29		Valine	BreadCheeWhiN	0.0779234	1.45684e-19		PC	RestSit24H	-0.0390921	0.26497		Serotonin	TmMeal	-0.0405919	0.247058
IDFC	BPMedCu	0.225809	8.77217e-28		Proline-betaine	BreadCheeWhiN	0.0663596	0.0151868		PC.O	RestSit24H	-0.0571359	0.103111		t4.OH.Pro	TmMeal	-0.085903	0.0141612
IDPL	BPMedCu	0.209858	3.87332e-24		Histidine	BreadCheeWhiN	-0.0114991	0.0231806		SM	RestSit24H	-0.0397709	0.256755		Taurine	TmMeal	0.0197817	0.572809
IDTG	BPMedCu	0.203405	9.57922e-23		Lysine	BreadCheeWhiN	0.0469721	1.83483e-25		AC	Alcohol	0.0392745	0.262745		Ala	BreadCheeWhiN	-0.0226184	0.519054
LDAB	BPMedCu	0.134306	1.17183e-10		3-Hydroxybutyrate	BreadCheeWhiN	0.0790619	1.74189e-48		CE	Alcohol	-0.0502436	0.151838		Arg	BreadCheeWhiN	-0.00842554	0.810199
LDCH	BPMedCu	0.0625343	0.00279687		Formate	DriMilkGlDyN	0.0119572	0.0187951		DG	Alcohol	-0.144445	3.48743e-05		Asn	BreadCheeWhiN	-0.0315002	0.369123
LDFC	BPMedCu	0.0677636	0.00119637		Creatine	DriMilkGlDyN	0.0635898	2.0576e-12		TG	Alcohol	-0.13576	0.000101176		Asp	BreadCheeWhiN	0.0922032	0.00844331
LDPL	BPMedCu	0.0654624	0.00175111		Lactate	DriMilkGlDyN	-0.010322	6.81784e-33		Cer	Alcohol	-0.0912477	0.00914998		Cit	BreadCheeWhiN	0.0741059	0.0344086
LDTG	BPMedCu	0.229345	1.24667e-28		Glycine	DriMilkGlDyN	-0.0837366	0.00307254		LPC	Alcohol	0.0106854	0.76068		Gln	BreadCheeWhiN	0.0542027	0.122068
L1AB	BPMedCu	0.140035	1.81192e-11		Methanol	DriMilkGlDyN	-0.0451314	0.605766		LPC.O	Alcohol	0.0305893	0.383136		Glu	BreadCheeWhiN	0.115671	0.000938856
L1CH	BPMedCu	0.111347	9.61083e-08		Dimethyl-sulfone	DriMilkGlDyN	0.0366165	0.172748		PC	Alcohol	0.0196622	0.57513		Gly	BreadCheeWhiN	0.05995	0.0871965
L1FC	BPMedCu	0.122892	3.83886e-09		Ornithine	DriMilkGlDyN	-0.0209612	3.16004e-07		PC.O	Alcohol	0.120435	0.000570029		His	BreadCheeWhiN	-0.00879859	0.801966
L1PL	BPMedCu	0.122877	3.85544e-09		Metionine	DriMilkGlDyN	0.00166315	1.51043e-14		SM	Alcohol	-0.092089	0.00852511		Lys	BreadCheeWhiN	0.0196255	0.575843
L1TG	BPMedCu	0.22192	7.21874e-27		Glutamine	DriMilkGlDyN	-0.048734	0.27644		AC	Smoking	0.05954	0.0893837		Met	BreadCheeWhiN	-0.0278583	0.427056
L2TG	BPMedCu	0.163103	4.45192e-15		Citrate	DriMilkGlDyN	0.00556634	5.754e-05		CE	Smoking	0.0458415	0.191087		Orn	BreadCheeWhiN	0.0679214	0.0525871
L3AB	BPMedCu	-0.00578536	0.782333		Acetate	DriMilkGlDyN	-0.00327012	0.171011		DG	Smoking	0.00525936	0.880831		Phe	BreadCheeWhiN	0.0628409	0.0729708
L3CH	BPMedCu	-0.0334623	0.109948		Acetoacetate	DriMilkGlDyN	0.031073	5.41658e-11		TG	Smoking	0.0200989	0.566668		Pro	BreadCheeWhiN	0.0336184	0.337789
L3FC	BPMedCu	-0.0203062	0.33214		Glutamate	DriMilkGlDyN	0.0378605	1.21551e-19		Cer	Smoking	0.0698657	0.0461612		Ser	BreadCheeWhiN	-0.00139927	0.968184
L3PL	BPMedCu	-0.0292482	0.162403		Pyruvate	DriMilkGlDyN	0.0114719	4.47685e-27		LPC	Smoking	0.0383273	0.274439		Thr	BreadCheeWhiN	-0.0792131	0.0237297
L3TG	BPMedCu	0.143271	6.09754e-12		Alanine	DriMilkGlDyN	0.016905	1.69588e-11		LPC.O	Smoking	0.0197154	0.574096		Trp	BreadCheeWhiN	0.00152514	0.965324
L5AB	BPMedCu	0.0783269	0.000179517		Ethanol	DriMilkGlDyN	0.0217605	1.40918e-13		PC	Smoking	0.0138746	0.692469		Tyr	BreadCheeWhiN	0.0814444	0.0200512
L5CH	BPMedCu	0.0426747	0.0414657		Isoleucine	DriMilkGlDyN	0.0498659	1.93905e-07		PC.O	Smoking	0.0729994	0.0371981		Val	BreadCheeWhiN	0.0623721	0.0751393
L5FC	BPMedCu	0.0299598	0.152419		2-Methylglutarate	DriMilkGlDyN	0.0629188	3.18913e-17		SM	Smoking	-0.0192107	0.58394		xLeu	BreadCheeWhiN	0.0257633	0.46265
L5PL	BPMedCu	0.0329507	0.115494		Leucine	DriMilkGlDyN	0.059009	1.04042e-09		AC	PhysAct	-0.0308678	0.378817		ADMA	BreadCheeWhiN	0.053373	0.127897
L6AB	BPMedCu	0.187475	1.67037e-19		Phenylalanine	DriMilkGlDyN	0.0711816	4.38716e-16		CE	PhysAct	-0.0305717	0.38341		Creatinine	BreadCheeWhiN	-0.051433	0.142366
L6CH	BPMedCu	0.149184	7.8173e-13		Glucose	DriMilkGlDyN	-0.0279608	3.98297e-21		DG	PhysAct	-0.19336	2.63366e-08		Kynurenine	BreadCheeWhiN	0.0562618	0.108498
L6FC	BPMedCu	0.0840634	5.78203e-05		Tyrosine	DriMilkGlDyN	0.0832044	0.00015531		TG	PhysAct	-0.193853	2.42374e-08		Met.SO	BreadCheeWhiN	0.00618778	0.859995
L6PL	BPMedCu	0.139244	2.35511e-11		Creatinine	DriMilkGlDyN	0.0279077	0.00043987		Cer	PhysAct	-0.10184	0.0036089		Putrescine	BreadCheeWhiN	0.00805417	0.818416
L6TG	BPMedCu	0.229517	1.13256e-28		Valine	DriMilkGlDyN	0.0773733	4.91338e-07		LPC	PhysAct	-0.0552877	0.114761		Sarcosine	BreadCheeWhiN	0.0237361	0.498609
HDA1	BPMedCu	-0.0585163	0.00516085		Proline-betaine	DriMilkGlDyN	-0.0588251	0.0204068		LPC.O	PhysAct	0.0658723	0.06015		SDMA	BreadCheeWhiN	0.0471757	0.178475
HDA2	BPMedCu	0.00298325	0.886713		Histidine	DriMilkGlDyN	0.0274522	0.0137657		PC	PhysAct	-0.0789507	0.0241987		Serotonin	BreadCheeWhiN	-0.048945	0.162719
HDCH	BPMedCu	-0.0982962	2.53254e-06		Lysine	DriMilkGlDyN	0.0546568	1.7331e-13		PC.O	PhysAct	0.0931925	0.00776337		t4.OH.Pro	BreadCheeWhiN	-0.0968583	0.00565062
HDFC	BPMedCu	0.00877409	0.675208		3-Hydroxybutyrate	DriMilkGlDyN	0.00384874	3.07958e-13		SM	PhysAct	-0.101727	0.00364682		Taurine	BreadCheeWhiN	0.0605517	0.0840646
HDPL	BPMedCu	-0.0861202	3.78391e-05		Formate	Bread	0.00416575	0.0567288		AC	DelivN	0.0308347	0.379329		Ala	DriMilkGlDyN	0.075659	0.0307952
HDTG	BPMedCu	0.175348	3.19635e-17		Creatine	Bread	0.0188427	7.21934e-06		CE	DelivN	-0.0248986	0.47781		Arg	DriMilkGlDyN	0.0733743	0.036232
H1A2	BPMedCu	0.00479104	0.819028		Lactate	Bread	-0.00749918	1.66264e-20		DG	DelivN	0.0686538	0.050084		Asn	DriMilkGlDyN	0.116431	0.00086804
H1CH	BPMedCu	-0.0143129	0.494264		Glycine	Bread	-0.0135709	0.918047		TG	DelivN	0.0468208	0.181769		Asp	DriMilkGlDyN	0.0466584	0.18329
H1FC	BPMedCu	-0.0121164	0.562836		Methanol	Bread	0.00692613	0.0158538		Cer	DelivN	-0.001509	0.965691		Cit	DriMilkGlDyN	0.0125414	0.720719
H1PL	BPMedCu	-0.0260856	0.212794		Dimethyl-sulfone	Bread	0.0419906	2.89772e-06		LPC	DelivN	0.0358655	0.306472		Gln	DriMilkGlDyN	0.029702	0.397093
H1TG	BPMedCu	0.152038	2.81365e-13		Ornithine	Bread	0.016944	4.12164e-13		LPC.O	DelivN	0.0296315	0.398215		Glu	DriMilkGlDyN	0.0580221	0.0978678
H2A1	BPMedCu	-0.0260317	0.213741		Metionine	Bread	-0.000992623	1.48449e-15		PC	DelivN	-0.00901209	0.797264		Gly	DriMilkGlDyN	-0.0686694	0.0500317
H2A2	BPMedCu	0.0412023	0.0490183		Glutamine	Bread	0.0137384	0.98536		PC.O	DelivN	-0.032373	0.355999		His	DriMilkGlDyN	0.0624421	0.0748125
H2CH	BPMedCu	-0.0669583	0.00136876		Citrate	Bread	0.0288277	6.35423e-08		SM	DelivN	0.0124281	0.723138		Lys	DriMilkGlDyN	0.113911	0.0011237
H2FC	BPMedCu	-0.0147594	0.480893		Acetate	Bread	0.0470073	4.42607e-13		AC	DelivAgFiChi	0.0123514	0.724777		Met	DriMilkGlDyN	0.0898174	0.0103064
H2PL	BPMedCu	-0.0442981	0.0343043		Acetoacetate	Bread	0.0309362	4.92458e-33		CE	DelivAgFiChi	0.0560287	0.109972		Orn	DriMilkGlDyN	0.0306731	0.381832
H2TG	BPMedCu	0.162972	4.68441e-15		Glutamate	Bread	0.0198209	2.11423e-36		DG	DelivAgFiChi	-0.0276778	0.430059		Phe	DriMilkGlDyN	0.12055	0.000563082
H3A1	BPMedCu	0.0188704	0.367468		Pyruvate	Bread	-0.0355471	0.181991		TG	DelivAgFiChi	-0.0333798	0.341231		Pro	DriMilkGlDyN	0.115417	0.000963644
H3A2	BPMedCu	0.0370711	0.0765732		Alanine	Bread	0.00721974	7.8448e-15		Cer	DelivAgFiChi	0.0196262	0.575829		Ser	DriMilkGlDyN	0.0101553	0.772215
H3CH	BPMedCu	-0.0784299	0.000176013		Ethanol	Bread	0.00985508	7.7948e-32		LPC	DelivAgFiChi	-0.0497036	0.156294		Thr	DriMilkGlDyN	0.0547404	0.118403
H3FC	BPMedCu	-0.0570579	0.00639131		Isoleucine	Bread	0.00681269	2.96422e-19		LPC.O	DelivAgFiChi	-0.0677185	0.0532987		Trp	DriMilkGlDyN	0.121024	0.000535272
H3PL	BPMedCu	-0.081012	0.000106597		2-Methylglutarate	Bread	0.034072	2.39249e-19		PC	DelivAgFiChi	0.0569083	0.104493		Tyr	DriMilkGlDyN	0.125974	0.000311929
H3TG	BPMedCu	0.164648	2.43696e-15		Leucine	Bread	0.0334366	1.70118e-36		PC.O	DelivAgFiChi	-0.00246041	0.944088		Val	DriMilkGlDyN	0.151165	1.46559e-05
H4A1	BPMedCu	-0.0527655	0.0116838		Phenylalanine	Bread	0.00541965	9.96637e-18		SM	DelivAgFiChi	0.0410536	0.241719		xLeu	DriMilkGlDyN	0.138313	7.44512e-05
H4A2	BPMedCu	-0.0567869	0.0066471		Glucose	Bread	0.0130422	2.78237e-15		AC	DelivLAg	0.0758392	0.0303978		ADMA	DriMilkGlDyN	0.0219017	0.532386
H4CH	BPMedCu	-0.133112	1.71215e-10		Tyrosine	Bread	0.0359608	2.06779e-10		CE	DelivLAg	0.0386556	0.270346		Creatinine	DriMilkGlDyN	0.0219474	0.53153
H4FC	BPMedCu	-0.0662094	0.00154935		Creatinine	Bread	0.0193666	2.0078e-23		DG	DelivLAg	0.097397	0.00538821		Kynurenine	DriMilkGlDyN	0.0462311	0.187339
H4PL	BPMedCu	-0.144472	4.04501e-12		Valine	Bread	0.00839829	2.71155e-15		TG	DelivLAg	0.0863413	0.0136742		Met.SO	DriMilkGlDyN	0.104074	0.0029332
H4TG	BPMedCu	0.137893	3.67399e-11		Proline-betaine	Bread	0.071457	0.153867		Cer	DelivLAg	0.0613899	0.0798538		Putrescine	DriMilkGlDyN	-0.0152322	0.664136
TPA1	Height	-0.0446373	0.0329495		Histidine	Bread	-0.0193817	0.00154119		LPC	DelivLAg	-0.00797876	0.820087		Sarcosine	DriMilkGlDyN	0.0822257	0.0188862
TPA2	Height	-0.0379272	0.0700097		Lysine	Bread	-0.00266377	4.35061e-19		LPC.O	DelivLAg	-0.061141	0.0810862		SDMA	DriMilkGlDyN	0.00943729	0.787922
TPAB	Height	-0.248629	1.65455e-33		3-Hydroxybutyrate	Bread	0.0307272	1.7122e-41		PC	DelivLAg	0.0556827	0.112188		Serotonin	DriMilkGlDyN	-0.0673766	0.0545158
TPCH	Height	-0.222036	6.78189e-27		Formate	PartAg	0.123581	0.00762614		PC.O	DelivLAg	-0.0798745	0.0225828		t4.OH.Pro	DriMilkGlDyN	0.0166177	0.635707
TPTG	Height	-0.181562	2.26605e-18		Creatine	PartAg	0.127063	7.13754e-15		SM	DelivLAg	0.106521	0.00232694		Taurine	DriMilkGlDyN	-0.0167899	0.632209
VLAB	Height	-0.189703	6.11122e-20		Lactate	PartAg	0.134489	5.43764e-22		AC	MenarcAg	0.0208366	0.552512		Ala	Bread	-0.0652693	0.0625402
VLCH	Height	-0.185841	3.4645e-19		Glycine	PartAg	0.0365091	0.025253		CE	MenarcAg	0.0190614	0.586867		Arg	Bread	-0.000913985	0.979215
VLFC	Height	-0.186403	2.69793e-19		Methanol	PartAg	0.091125	1.32668e-09		DG	MenarcAg	-0.0180499	0.606872		Asn	Bread	-0.0552591	0.11495
VLPL	Height	-0.155312	8.51043e-14		Dimethyl-sulfone	PartAg	0.223435	0.764793		TG	MenarcAg	-0.018932	0.589408		Asp	Bread	-0.0129777	0.71143
VLTG	Height	-0.159231	1.9652e-14		Ornithine	PartAg	0.146465	9.04437e-07		Cer	MenarcAg	-0.0331795	0.344138		Cit	Bread	0.0315641	0.368152
V1CH	Height	-0.155733	7.28277e-14		Metionine	PartAg	0.153409	0.00114564		LPC	MenarcAg	-0.065722	0.0607384		Gln	Bread	-0.0203784	0.561285
V1FC	Height	-0.131295	3.0305e-10		Glutamine	PartAg	0.0593824	6.2855e-09		LPC.O	MenarcAg	-0.045426	0.195145		Glu	Bread	0.0334277	0.340538
V1PL	Height	-0.137369	4.36072e-11		Citrate	PartAg	0.147192	0.000346562		PC	MenarcAg	-0.00691546	0.843731		Gly	Bread	0.0199781	0.569002
V1TG	Height	-0.127668	9.25381e-10		Acetate	PartAg	0.291985	0.0383034		PC.O	MenarcAg	-0.00534087	0.878998		His	Bread	-0.030155	0.389929
V2CH	Height	-0.182136	1.76657e-18		Acetoacetate	PartAg	0.27668	0.297189		SM	MenarcAg	0.0107781	0.758666		Lys	Bread	0.0130338	0.710239
V2FC	Height	-0.16933	3.78822e-16		Glutamate	PartAg	0.31539	1.59438e-08		AC	BCPilEv	-0.0751793	0.0318748		Met	Bread	-0.0340489	0.331636
V2PL	Height	-0.163903	3.26106e-15		Pyruvate	PartAg	-0.0208715	3.24186e-37		CE	BCPilEv	-0.241301	2.91917e-12		Orn	Bread	-0.0245692	0.483654
V2TG	Height	-0.177609	1.23413e-17		Alanine	PartAg	0.202181	4.40436e-29		DG	BCPilEv	-0.208088	2.00774e-09		Phe	Bread	0.00310411	0.929494
V3CH	Height	-0.179905	4.63365e-18		Ethanol	PartAg	0.248303	2.04898e-05		TG	BCPilEv	-0.162211	3.24627e-06		Pro	Bread	-0.000183848	0.995819
V3FC	Height	-0.173228	7.71521e-17		Isoleucine	PartAg	0.214894	2.22409e-17		Cer	BCPilEv	-0.21557	5.0377e-10		Ser	Bread	0.00147431	0.966479
V3PL	Height	-0.158286	2.80835e-14		2-Methylglutarate	PartAg	0.192014	2.05603e-16		LPC	BCPilEv	-0.000920161	0.979075		Thr	Bread	-0.0639878	0.0678799
V3TG	Height	-0.176238	2.20088e-17		Leucine	PartAg	0.308654	9.72264e-11		LPC.O	BCPilEv	0.0227959	0.515778		Trp	Bread	-0.0447795	0.201584
V4CH	Height	-0.205668	3.14827e-23		Phenylalanine	PartAg	0.238399	4.01002e-09		PC	BCPilEv	-0.208559	1.84313e-09		Tyr	Bread	-0.0152354	0.66407
V4FC	Height	-0.204196	6.50214e-23		Glucose	PartAg	0.179439	1.6551e-09		PC.O	BCPilEv	-0.0284483	0.417328		Val	Bread	0.00078748	0.982092
V4PL	Height	-0.204954	4.4787e-23		Tyrosine	PartAg	0.210858	2.87686e-16		SM	BCPilEv	-0.287671	5.40203e-17		xLeu	Bread	-0.0396702	0.257963
V4TG	Height	-0.192802	1.47869e-20		Creatinine	PartAg	0.261613	1.8156e-10		AC	BCPilCu	-0.0405846	0.247143		ADMA	Bread	-0.00979316	0.780126
V5CH	Height	-0.0472895	0.0238489		Valine	PartAg	0.189554	8.5356e-12		CE	BCPilCu	-0.0719669	0.0399722		Creatinine	Bread	-0.062595	0.0741017
V5FC	Height	-0.115882	2.81454e-08		Proline-betaine	PartAg	0.0539616	2.15767e-13		DG	BCPilCu	-0.0105844	0.762874		Kynurenine	Bread	0.00021946	0.995009
V5PL	Height	-0.0838682	6.0166e-05		Histidine	PartAg	-0.135472	1.48626e-15		TG	BCPilCu	0.032225	0.358204		Met.SO	Bread	-0.0243984	0.486702
V5TG	Height	-0.14977	6.3477e-13		Lysine	PartAg	0.181595	1.04352e-12		Cer	BCPilCu	-0.0841692	0.0162408		Putrescine	Bread	0.0100028	0.775544
IDAB	Height	-0.229708	1.01832e-28		3-Hydroxybutyrate	PartAg	0.287836	1.92593e-07		LPC	BCPilCu	-0.0642814	0.0666243		Sarcosine	Bread	-0.0345247	0.324919
IDCH	Height	-0.222457	5.40946e-27		Formate	DisChr	0.0759264	0.0209889		LPC.O	BCPilCu	-0.11063	0.00156068		SDMA	Bread	-0.0348368	0.320562
IDFC	Height	-0.215823	1.81525e-25		Creatine	DisChr	0.071173	0.982211		PC	BCPilCu	-0.0198541	0.571404		Serotonin	Bread	-0.0619865	0.0769625
IDPL	Height	-0.196623	2.48558e-21		Lactate	DisChr	0.0899542	0.000290119		PC.O	BCPilCu	-0.038461	0.272767		t4.OH.Pro	Bread	-0.017662	0.614624
IDTG	Height	-0.164593	2.49076e-15		Glycine	DisChr	0.0261633	0.0115127		SM	BCPilCu	-0.0889895	0.0110335		Taurine	Bread	-0.0321265	0.359676
LDAB	Height	-0.223136	3.75089e-27		Methanol	DisChr	0.0683021	0.00206846		AC	MensRegCu	-0.102541	0.00338319		Ala	PartAg	0.178509	2.90451e-07
LDCH	Height	-0.173547	6.7635e-17		Dimethyl-sulfone	DisChr	0.0423505	2.12763e-05		CE	MensRegCu	-0.2446	1.44165e-12		Arg	PartAg	0.105159	0.00264861
LDFC	Height	-0.173436	7.07986e-17		Ornithine	DisChr	0.0899404	1.97424e-05		DG	MensRegCu	-0.292731	1.44225e-17		Asn	PartAg	-0.156336	7.33088e-06
LDPL	Height	-0.180742	3.23123e-18		Metionine	DisChr	0.0983939	0.132547		TG	MensRegCu	-0.244316	1.53238e-12		Asp	PartAg	0.334938	8.14745e-23
LDTG	Height	-0.254465	4.53246e-35		Glutamine	DisChr	0.0235333	0.00305507		Cer	MensRegCu	-0.238233	5.57379e-12		Cit	PartAg	0.380843	1.58006e-29
L1AB	Height	-0.186072	3.12587e-19		Citrate	DisChr	0.0639445	1.5239e-09		LPC	MensRegCu	-0.0376651	0.282821		Gln	PartAg	0.0625551	0.0742867
L1CH	Height	-0.162758	5.08965e-15		Acetate	DisChr	0.143777	2.41625e-05		LPC.O	MensRegCu	0.035136	0.316422		Glu	PartAg	0.290498	2.59145e-17
L1FC	Height	-0.172759	9.3619e-17		Acetoacetate	DisChr	0.144197	3.83567e-05		PC	MensRegCu	-0.238768	4.98333e-12		Gly	PartAg	-0.00826606	0.813725
L1PL	Height	-0.173054	8.28877e-17		Glutamate	DisChr	0.205355	1.24987e-12		PC.O	MensRegCu	0.0490355	0.161942		His	PartAg	-0.143794	3.78553e-05
L1TG	Height	-0.234625	6.36256e-30		Pyruvate	DisChr	0.0448269	0.120508		SM	MensRegCu	-0.36466	4.90893e-27		Lys	PartAg	0.0861581	0.0138759
L2TG	Height	-0.194366	7.1586e-21		Alanine	DisChr	0.116108	3.42074e-07		AC	EstrSys	-0.0518104	0.139457		Met	PartAg	-0.0607124	0.0832435
L3AB	Height	-0.0943989	6.24051e-06		Ethanol	DisChr	0.147166	4.47497e-08		CE	EstrSys	-0.00703076	0.84116		Orn	PartAg	0.252189	2.73321e-13
L3CH	Height	-0.0690528	0.000961596		Isoleucine	DisChr	0.117794	3.22036e-09		DG	EstrSys	0.0177926	0.612009		Phe	PartAg	0.24248	2.27119e-12
L3FC	Height	-0.0899931	1.65991e-05		2-Methylglutarate	DisChr	0.083321	0.0481288		TG	EstrSys	0.00947863	0.787015		Pro	PartAg	0.114878	0.0010183
L3PL	Height	-0.0766842	0.000245005		Leucine	DisChr	0.156502	6.40602e-09		Cer	EstrSys	-0.0625958	0.074098		Ser	PartAg	-0.0344803	0.325542
L3TG	Height	-0.2266	5.68476e-28		Phenylalanine	DisChr	0.180086	9.47545e-10		LPC	EstrSys	-0.064542	0.0655264		Thr	PartAg	-0.171746	8.13045e-07
L5AB	Height	-0.152661	2.24543e-13		Glucose	DisChr	0.107054	0.00680007		LPC.O	EstrSys	-0.111474	0.00143541		Trp	PartAg	-0.0257842	0.462287
L5CH	Height	-0.130253	4.18944e-10		Tyrosine	DisChr	0.0970456	0.0118376		PC	EstrSys	0.0534696	0.127207		Tyr	PartAg	0.208347	1.91548e-09
L5FC	Height	-0.136938	5.01848e-11		Creatinine	DisChr	0.121332	1.01465e-05		PC.O	EstrSys	-0.0524729	0.134461		Val	PartAg	0.0958742	0.0061599
L5PL	Height	-0.122935	3.79101e-09		Valine	DisChr	0.11572	3.25992e-05		SM	EstrSys	0.0310252	0.376389		xLeu	PartAg	0.116045	0.000903385
L6AB	Height	-0.19268	1.56459e-20		Proline-betaine	DisChr	0.0115805	0.383735		AC	CohSps	-0.0267511	0.445666		ADMA	PartAg	0.297514	4.03849e-18
L6CH	Height	-0.167751	7.14022e-16		Histidine	DisChr	-0.0459108	0.0103839		CE	CohSps	-0.0244642	0.485526		Creatinine	PartAg	0.134951	0.000111372
L6FC	Height	-0.138335	3.17847e-11		Lysine	DisChr	0.114301	5.08876e-05		DG	CohSps	0.0197132	0.574138		Kynurenine	PartAg	0.363284	7.87647e-27
L6PL	Height	-0.163898	3.26846e-15		3-Hydroxybutyrate	DisChr	0.146317	0.0334965		TG	CohSps	0.0126221	0.718997		Met.SO	PartAg	0.130134	0.000195139
L6TG	Height	-0.237602	1.15041e-30		Formate	AstEv	-0.00356175	0.430221		Cer	CohSps	0.0252088	0.472341		Putrescine	PartAg	0.00906805	0.796033
HDA1	Height	-0.0256824	0.219953		Creatine	AstEv	0.0273472	0.0590127		LPC	CohSps	-0.0392846	0.262622		Sarcosine	PartAg	0.112765	0.00126156
HDA2	Height	-0.0512878	0.0142523		Lactate	AstEv	0.0401535	0.0553472		LPC.O	CohSps	-0.033984	0.332559		SDMA	PartAg	0.394347	1.0205e-31
HDCH	Height	0.0195352	0.350828		Glycine	AstEv	0.025768	0.109971		PC	CohSps	0.00234006	0.946819		Serotonin	PartAg	-0.233388	1.52013e-11
HDFC	Height	-0.0702039	0.000788787		Methanol	AstEv	0.026701	6.57707e-05		PC.O	CohSps	-0.0165222	0.63765		t4.OH.Pro	PartAg	0.0290502	0.407539
HDPL	Height	0.0107652	0.607181		Dimethyl-sulfone	AstEv	-0.0323813	6.05791e-07		SM	CohSps	-0.0203514	0.561804		Taurine	PartAg	0.0307283	0.380977
HDTG	Height	-0.135397	8.26057e-11		Ornithine	AstEv	0.0244949	0.744003		AC	Education	-0.129036	0.00022114		Ala	DisChr	0.131451	0.000167701
H1A2	Height	0.00155306	0.940878		Metionine	AstEv	0.0380835	0.0231542		CE	Education	-0.171608	8.29988e-07		Arg	DisChr	0.172403	7.36964e-07
H1CH	Height	0.0041537	0.842764		Glutamine	AstEv	-0.00652825	0.346512		DG	Education	-0.262555	2.57613e-14		Asn	DisChr	-0.0692526	0.0481121
H1FC	Height	-0.0202038	0.334584		Citrate	AstEv	-0.00941944	4.2239e-06		TG	Education	-0.260773	3.89586e-14		Asp	DisChr	0.200524	7.71568e-09
H1PL	Height	0.0166271	0.427153		Acetate	AstEv	0.0223642	0.0252112		Cer	Education	-0.214976	5.63266e-10		Cit	DisChr	0.238375	5.41098e-12
H1TG	Height	-0.10513	4.79304e-07		Acetoacetate	AstEv	0.0272063	0.690754		LPC	Education	-0.0406422	0.246473		Gln	DisChr	0.00722894	0.836745
H2A1	Height	-0.00117485	0.955259		Glutamate	AstEv	0.0816043	0.709481		LPC.O	Education	0.0186428	0.595109		Glu	DisChr	0.205527	3.18547e-09
H2A2	Height	-0.0230638	0.270658		Pyruvate	AstEv	0.00696071	0.00096733		PC	Education	-0.182816	1.47697e-07		Gly	DisChr	-0.0254179	0.468674
H2CH	Height	0.0149798	0.474367		Alanine	AstEv	0.0433532	0.0517369		PC.O	Education	0.00189333	0.95696		His	DisChr	-0.0721092	0.0395796
H2FC	Height	-0.0304919	0.145263		Ethanol	AstEv	0.0631688	0.323067		SM	Education	-0.253233	2.16515e-13		Lys	DisChr	0.0723001	0.0390585
H2PL	Height	0.00637029	0.760965		Isoleucine	AstEv	0.0509723	0.0406366							Met	DisChr	-0.0164241	0.639648
H2TG	Height	-0.123061	3.65386e-09		2-Methylglutarate	AstEv	0.0455447	0.409383							Orn	DisChr	0.12251	0.000456098
H3A1	Height	-0.0626141	0.00276208		Leucine	AstEv	0.0608898	0.0376306							Phe	DisChr	0.168211	1.37085e-06
H3A2	Height	-0.0512759	0.0142749		Phenylalanine	AstEv	0.0721339	0.463779							Pro	DisChr	0.100219	0.0041845
H3CH	Height	-0.00756425	0.717926		Glucose	AstEv	0.0367679	0.908248							Ser	DisChr	0.0255292	0.466728
H3FC	Height	-0.0438471	0.0361794		Tyrosine	AstEv	0.0385961	0.0163606							Thr	DisChr	-0.0327793	0.349991
H3PL	Height	0.0080624	0.700221		Creatinine	AstEv	0.0418615	0.00282413							Trp	DisChr	0.0184963	0.598005
H3TG	Height	-0.127231	1.05637e-09		Valine	AstEv	0.0456394	0.0565614							Tyr	DisChr	0.0895986	0.0104943
H4A1	Height	-0.0467693	0.0254388		Proline-betaine	AstEv	0.00314386	2.3262e-08							Val	DisChr	0.0934887	0.00756957
H4A2	Height	-0.0210334	0.315112		Histidine	AstEv	0.0196625	0.854247							xLeu	DisChr	0.0973204	0.0054248
H4CH	Height	0.0265501	0.204757		Lysine	AstEv	0.0464825	0.432834							ADMA	DisChr	0.150059	1.69481e-05
H4FC	Height	-0.041936	0.0451216		3-Hydroxybutyrate	AstEv	0.027787	0.292884							Creatinine	DisChr	0.0550862	0.116091
H4PL	Height	0.0224359	0.283921		Formate	DiaEv	0.114347	0.0582181							Kynurenine	DisChr	0.171449	8.49894e-07
H4TG	Height	-0.127246	1.05162e-09		Creatine	DiaEv	0.115572	6.88777e-21							Met.SO	DisChr	0.0729784	0.0372528
TPA1	Weight	-0.1565	5.47804e-14		Lactate	DiaEv	0.150392	4.31278e-25							Putrescine	DisChr	-0.0105095	0.764501
TPA2	Weight	-0.0215312	0.303794		Glycine	DiaEv	0.0943852	0.99698							Sarcosine	DisChr	0.034576	0.324201
TPAB	Weight	0.184811	5.46642e-19		Methanol	DiaEv	0.0256219	1.05642e-06							SDMA	DisChr	0.138537	7.2459e-05
TPCH	Weight	0.127181	1.07227e-09		Dimethyl-sulfone	DiaEv	0.0647141	0.0292394							Serotonin	DisChr	-0.109097	0.00181438
TPTG	Weight	0.28953	2.47813e-45		Ornithine	DiaEv	0.179917	2.68258e-13							t4.OH.Pro	DisChr	0.104025	0.00294683
VLAB	Weight	0.264152	9.38561e-38		Metionine	DiaEv	0.171738	3.49814e-18							Taurine	DisChr	0.0136311	0.697598
VLCH	Weight	0.276889	1.85901e-41		Glutamine	DiaEv	0.0922186	0.0101455							Ala	AstEv	0.0591429	0.0915441
VLFC	Weight	0.271766	6.06418e-40		Citrate	DiaEv	0.118567	0.00343105							Arg	AstEv	0.0554979	0.113386
VLPL	Weight	0.25168	2.55231e-34		Acetate	DiaEv	0.135603	5.46222e-13							Asn	AstEv	-0.0162694	0.642805
VLTG	Weight	0.289889	1.90978e-45		Acetoacetate	DiaEv	0.177402	4.23179e-47							Asp	AstEv	0.112925	0.00124134
V1CH	Weight	0.313164	3.97226e-53		Glutamate	DiaEv	0.195501	4.31487e-69							Cit	AstEv	0.0762614	0.029484
V1FC	Weight	0.310361	3.64543e-52		Pyruvate	DiaEv	0.0500712	1.10542e-05							Gln	AstEv	-0.0302661	0.388184
V1PL	Weight	0.313251	3.70645e-53		Alanine	DiaEv	0.140229	5.45002e-25							Glu	AstEv	0.164444	2.3638e-06
V1TG	Weight	0.308668	1.37424e-51		Ethanol	DiaEv	0.140602	6.12397e-38							Gly	AstEv	-0.0101716	0.77186
V2CH	Weight	0.261232	6.21296e-37		Isoleucine	DiaEv	0.162662	5.83397e-54							His	AstEv	0.0117668	0.73731
V2FC	Weight	0.291219	7.26321e-46		2-Methylglutarate	DiaEv	0.160564	7.23982e-26							Lys	AstEv	0.0401633	0.252088
V2PL	Weight	0.24434	2.19315e-32		Leucine	DiaEv	0.178323	1.82062e-74							Met	AstEv	-0.0534138	0.127605
V2TG	Weight	0.240493	2.13571e-31		Phenylalanine	DiaEv	0.16366	3.5937e-44							Orn	AstEv	0.0983627	0.0049451
V3CH	Weight	0.226677	5.45116e-28		Glucose	DiaEv	0.181666	4.27316e-12							Phe	AstEv	0.117462	0.000779896
V3FC	Weight	0.255677	2.1218e-35		Tyrosine	DiaEv	0.13153	1.54074e-23							Pro	AstEv	0.073474	0.0359787
V3PL	Weight	0.222981	4.07917e-27		Creatinine	DiaEv	0.171608	1.53554e-38							Ser	AstEv	0.00834484	0.811983
V3TG	Weight	0.210778	2.43106e-24		Valine	DiaEv	0.183678	1.87802e-56							Thr	AstEv	0.0603264	0.0852262
V4CH	Weight	0.162277	6.13148e-15		Proline-betaine	DiaEv	0.0724311	0.0252896							Trp	AstEv	0.0408923	0.243575
V4FC	Weight	0.221565	8.73381e-27		Histidine	DiaEv	0.0806309	0.451899							Tyr	AstEv	0.072745	0.0378659
V4PL	Weight	0.189052	8.21034e-20		Lysine	DiaEv	0.200285	8.41474e-46							Val	AstEv	0.0437825	0.211814
V4TG	Weight	0.166378	1.23275e-15		3-Hydroxybutyrate	DiaEv	0.172805	6.44559e-34							xLeu	AstEv	0.0618273	0.0777258
V5CH	Weight	-0.0226808	0.278697		Formate	ThyHypeEv	-0.0170462	0.022281							ADMA	AstEv	0.047599	0.174606
V5FC	Weight	0.168603	5.07539e-16		Creatine	ThyHypeEv	0.00542792	8.12569e-15							Creatinine	AstEv	0.00155233	0.964707
V5PL	Weight	0.0563931	0.00703517		Lactate	ThyHypeEv	0.0273045	1.65561e-27							Kynurenine	AstEv	0.0838086	0.0167056
V5TG	Weight	0.117638	1.72718e-08		Glycine	ThyHypeEv	-0.0223381	0.522567							Met.SO	AstEv	0.0859784	0.0140763
IDAB	Weight	0.247282	3.74526e-33		Methanol	ThyHypeEv	0.00779774	0.0297291							Putrescine	AstEv	-0.0404377	0.248859
IDCH	Weight	0.253163	1.01956e-34		Dimethyl-sulfone	ThyHypeEv	0.0209781	0.0939932							Sarcosine	AstEv	0.0153861	0.660954
IDFC	Weight	0.252567	1.47511e-34		Ornithine	ThyHypeEv	-0.00736911	1.29357e-13							SDMA	AstEv	0.0207806	0.553581
IDPL	Weight	0.244972	1.50357e-32		Metionine	ThyHypeEv	0.00860142	9.5519e-21							Serotonin	AstEv	-0.0452319	0.197061
IDTG	Weight	0.288992	3.65788e-45		Glutamine	ThyHypeEv	0.00173924	0.076706							t4.OH.Pro	AstEv	0.0125044	0.721508
LDAB	Weight	0.109693	1.48679e-07		Citrate	ThyHypeEv	0.0187814	0.000151996							Taurine	AstEv	0.0329763	0.347102
LDCH	Weight	0.0478179	0.0223227		Acetate	ThyHypeEv	0.0346695	2.35703e-16							Ala	DiaEv	0.0328609	0.348793
LDFC	Weight	0.0100156	0.632436		Acetoacetate	ThyHypeEv	0.0253221	3.27199e-47							Arg	DiaEv	-0.0361727	0.302344
LDPL	Weight	0.0405745	0.0525725		Glutamate	ThyHypeEv	0.0259732	2.79387e-66							Asn	DiaEv	-0.103089	0.00321551
LDTG	Weight	0.192312	1.85363e-20		Pyruvate	ThyHypeEv	0.0295795	2.22159e-08							Asp	DiaEv	0.0866966	0.0132903
L1AB	Weight	0.110848	1.09718e-07		Alanine	ThyHypeEv	0.0273993	2.26447e-27							Cit	DiaEv	0.0430988	0.219044
L1CH	Weight	0.093547	7.56572e-06		Ethanol	ThyHypeEv	0.0397718	3.87073e-54							Gln	DiaEv	-0.0651774	0.062911
L1FC	Weight	0.0669842	0.00136288		Isoleucine	ThyHypeEv	0.0264307	1.11732e-58							Glu	DiaEv	0.115792	0.000927224
L1PL	Weight	0.0963861	3.95713e-06		2-Methylglutarate	ThyHypeEv	0.0180436	1.97459e-33							Gly	DiaEv	-0.0626369	0.0739083
L1TG	Weight	0.215414	2.24488e-25		Leucine	ThyHypeEv	0.0170256	1.09176e-75							His	DiaEv	-0.060671	0.0834547
L2TG	Weight	0.140619	1.4912e-11		Phenylalanine	ThyHypeEv	0.029699	1.13264e-35							Lys	DiaEv	0.00196591	0.955312
L3AB	Weight	0.00482543	0.817752		Glucose	ThyHypeEv	0.0181714	7.27183e-15							Met	DiaEv	-0.0764587	0.029065
L3CH	Weight	-0.0213699	0.307431		Tyrosine	ThyHypeEv	0.0174007	1.4069e-17							Orn	DiaEv	0.0429929	0.220179
L3FC	Weight	-0.057889	0.00566118		Creatinine	ThyHypeEv	0.0149732	6.06987e-40							Phe	DiaEv	0.0713927	0.0415892
L3PL	Weight	-0.0238543	0.254571		Valine	ThyHypeEv	0.00709298	1.59092e-44							Pro	DiaEv	0.00234397	0.94673
L3TG	Weight	0.0627567	0.00270089		Proline-betaine	ThyHypeEv	0.036792	0.125897							Ser	DiaEv	-0.00521722	0.881779
L5AB	Weight	0.0696112	0.000873808		Histidine	ThyHypeEv	-0.0263524	0.519154							Thr	DiaEv	-0.0678087	0.0529812
L5CH	Weight	0.0450808	0.0312474		Lysine	ThyHypeEv	-0.00103036	1.22446e-41							Trp	DiaEv	-0.0373825	0.286452
L5FC	Weight	-0.0134125	0.521823		3-Hydroxybutyrate	ThyHypeEv	0.010011	1.5302e-37							Tyr	DiaEv	0.0541986	0.122096
L5PL	Weight	0.0314754	0.132719		Formate	ThyHypoEv	-0.0386998	0.000282241							Val	DiaEv	0.1069	0.002244
L6AB	Weight	0.138624	2.88999e-11		Creatine	ThyHypoEv	-0.0364542	0.000666132							xLeu	DiaEv	0.0653438	0.0622407
L6CH	Weight	0.0906816	1.42868e-05		Lactate	ThyHypoEv	-0.00685601	1.67398e-05							ADMA	DiaEv	-0.0287779	0.411951
L6FC	Weight	-0.0260781	0.212925		Glycine	ThyHypoEv	-0.0596341	0.211434							Creatinine	DiaEv	-0.0221543	0.527667
L6PL	Weight	0.0680095	0.00114786		Methanol	ThyHypoEv	-0.070213	0.00109251							Kynurenine	DiaEv	0.0609734	0.0819243
L6TG	Weight	0.154043	1.35681e-13		Dimethyl-sulfone	ThyHypoEv	0.0102215	0.0430381							Met.SO	DiaEv	0.0116593	0.739622
HDA1	Weight	-0.192445	1.74332e-20		Ornithine	ThyHypoEv	-0.0503866	1.67901e-05							Putrescine	DiaEv	-0.0519151	0.138658
HDA2	Weight	0.00975973	0.641156		Metionine	ThyHypoEv	-0.053347	2.47485e-06							Sarcosine	DiaEv	0.0389099	0.267205
HDCH	Weight	-0.225508	1.03395e-27		Glutamine	ThyHypoEv	-0.0644083	0.261022							SDMA	DiaEv	-0.0165741	0.636593
HDFC	Weight	-0.163437	3.91131e-15		Citrate	ThyHypoEv	-0.0389113	0.00223734							Serotonin	DiaEv	-0.0897059	0.0104018
HDPL	Weight	-0.206068	2.58212e-23		Acetate	ThyHypoEv	-0.00619483	5.13079e-12							t4.OH.Pro	DiaEv	0.0198708	0.571081
HDTG	Weight	0.131363	2.96695e-10		Acetoacetate	ThyHypoEv	0.0220721	4.44504e-12							Taurine	DiaEv	-0.0424183	0.226413
H1A2	Weight	-0.108172	2.20826e-07		Glutamate	ThyHypoEv	-0.00423512	3.67512e-23							Ala	ThyHypeEv	0.0311969	0.373753
H1CH	Weight	-0.167793	7.02026e-16		Pyruvate	ThyHypoEv	-0.0101559	0.0322122							Arg	ThyHypeEv	0.0262081	0.454958
H1FC	Weight	-0.179305	5.99203e-18		Alanine	ThyHypoEv	-0.0280554	2.64405e-08							Asn	ThyHypeEv	0.0400116	0.253886
H1PL	Weight	-0.176461	2.00444e-17		Ethanol	ThyHypoEv	0.00483971	1.59062e-12							Asp	ThyHypeEv	0.0591409	0.0915546
H1TG	Weight	0.0535246	0.0105313		Isoleucine	ThyHypoEv	-0.0200468	1.65317e-08							Cit	ThyHypeEv	0.0250114	0.475816
H2A1	Weight	-0.10537	4.51214e-07		2-Methylglutarate	ThyHypoEv	-0.014126	6.72274e-05							Gln	ThyHypeEv	0.0397419	0.257102
H2A2	Weight	0.0261721	0.211281		Leucine	ThyHypoEv	-0.00794904	5.47373e-14							Glu	ThyHypeEv	0.0485229	0.16638
H2CH	Weight	-0.139734	2.00217e-11		Phenylalanine	ThyHypoEv	-0.00603698	4.28742e-18							Gly	ThyHypeEv	0.0351745	0.315891
H2FC	Weight	-0.126726	1.23017e-09		Glucose	ThyHypoEv	-0.0270383	2.9433e-07							His	ThyHypeEv	0.0387307	0.269416
H2PL	Weight	-0.0984505	2.44195e-06		Tyrosine	ThyHypoEv	-0.0512711	3.39515e-06							Lys	ThyHypeEv	0.0524499	0.134632
H2TG	Weight	0.146581	1.95097e-12		Creatinine	ThyHypoEv	0.008366	6.03973e-09							Met	ThyHypeEv	0.047815	0.172656
H3A1	Weight	0.0313794	0.133905		Valine	ThyHypoEv	-0.0341103	2.94273e-08							Orn	ThyHypeEv	0.0574724	0.101094
H3A2	Weight	0.0886935	2.1968e-05		Proline-betaine	ThyHypoEv	-0.0340716	0.580237							Phe	ThyHypeEv	0.0519948	0.138052
H3CH	Weight	-0.102715	8.7372e-07		Histidine	ThyHypoEv	-0.0503508	0.0282637							Pro	ThyHypeEv	-0.000202249	0.9954
H3FC	Weight	-0.158727	2.37738e-14		Lysine	ThyHypoEv	-0.0436646	4.3413e-08							Ser	ThyHypeEv	0.063641	0.0693874
H3PL	Weight	-0.0912485	1.2617e-05		3-Hydroxybutyrate	ThyHypoEv	0.00979557	2.1382e-12							Thr	ThyHypeEv	-0.0157754	0.652929
H3TG	Weight	0.195382	4.45381e-21		Formate	ThyHyplEv	-0.0350195	0.864939							Trp	ThyHypeEv	0.0166181	0.635698
H4A1	Weight	-0.0769189	0.000234444		Creatine	ThyHyplEv	0.00125663	0.191485							Tyr	ThyHypeEv	0.0497869	0.1556
H4A2	Weight	-0.0172087	0.41116		Lactate	ThyHyplEv	0.0178782	0.0550748							Val	ThyHypeEv	0.000556185	0.987351
H4CH	Weight	-0.143	6.68492e-12		Glycine	ThyHyplEv	-0.0164597	0.218418							xLeu	ThyHypeEv	0.0173934	0.620017
H4FC	Weight	-0.151119	3.91917e-13		Methanol	ThyHyplEv	-0.0231986	0.202196							ADMA	ThyHypeEv	0.107091	0.00220331
H4PL	Weight	-0.141177	1.2373e-11		Dimethyl-sulfone	ThyHyplEv	-0.0303124	0.121921							Creatinine	ThyHypeEv	-0.0279103	0.426193
H4TG	Weight	0.1604	1.26002e-14		Ornithine	ThyHyplEv	-0.0187344	0.242033							Kynurenine	ThyHypeEv	0.0340789	0.331209
TPA1	WaistCirc	-0.168342	5.63565e-16		Metionine	ThyHyplEv	-0.0103086	0.0688625							Met.SO	ThyHypeEv	0.0627983	0.0731657
TPA2	WaistCirc	-0.0298727	0.153615		Glutamine	ThyHyplEv	-0.0314114	0.755225							Putrescine	ThyHypeEv	-0.0262249	0.454669
TPAB	WaistCirc	0.36588	2.97085e-73		Citrate	ThyHyplEv	-0.0142872	0.652832							Sarcosine	ThyHypeEv	0.0149496	0.669997
TPCH	WaistCirc	0.28102	1.05947e-42		Acetate	ThyHyplEv	-0.0221039	0.285464							SDMA	ThyHypeEv	0.0916019	0.00888211
TPTG	WaistCirc	0.457469	1.8106e-118		Acetoacetate	ThyHyplEv	-0.00786777	0.193784							Serotonin	ThyHypeEv	-0.0124215	0.723279
VLAB	WaistCirc	0.443075	2.11809e-110		Glutamate	ThyHyplEv	0.00732678	9.48146e-05							t4.OH.Pro	ThyHypeEv	0.0451015	0.198358
VLCH	WaistCirc	0.450019	3.03453e-114		Pyruvate	ThyHyplEv	0.0230879	0.73958							Taurine	ThyHypeEv	0.000505622	0.988501
VLFC	WaistCirc	0.446025	5.05384e-112		Alanine	ThyHyplEv	0.0132564	0.0383319							Ala	ThyHypoEv	-0.0267722	0.445307
VLPL	WaistCirc	0.410863	1.06515e-93		Ethanol	ThyHyplEv	-0.00691784	0.00253097							Arg	ThyHypoEv	0.0124205	0.7233
VLTG	WaistCirc	0.445863	6.21197e-112		Isoleucine	ThyHyplEv	-0.0125535	0.0148611							Asn	ThyHypoEv	-0.0285828	0.415129
V1CH	WaistCirc	0.468787	4.33192e-125		2-Methylglutarate	ThyHyplEv	-0.0247492	0.029548							Asp	ThyHypoEv	-0.0108875	0.756294
V1FC	WaistCirc	0.450301	2.1092e-114		Leucine	ThyHyplEv	-0.0125407	0.00360886							Cit	ThyHypoEv	0.0326626	0.351711
V1PL	WaistCirc	0.460296	4.23812e-120		Phenylalanine	ThyHyplEv	0.02063	0.000562215							Gln	ThyHypoEv	-0.0694653	0.0474277
V1TG	WaistCirc	0.444295	4.53709e-111		Glucose	ThyHyplEv	-0.0283679	0.0790153							Glu	ThyHypoEv	0.03393	0.333328
V2CH	WaistCirc	0.42453	1.45388e-100		Tyrosine	ThyHyplEv	0.0131243	0.0652081							Gly	ThyHypoEv	-0.0732916	0.0364433
V2FC	WaistCirc	0.454815	5.95758e-117		Creatinine	ThyHyplEv	-0.0105301	0.0455053							His	ThyHypoEv	-0.0267601	0.445512
V2PL	WaistCirc	0.397454	2.8763e-87		Valine	ThyHyplEv	-0.0100914	0.0292109							Lys	ThyHypoEv	-0.0240081	0.493701
V2TG	WaistCirc	0.396897	5.2415e-87		Proline-betaine	ThyHyplEv	-0.0228834	0.880659							Met	ThyHypoEv	-0.0410877	0.241327
V3CH	WaistCirc	0.392056	9.23335e-85		Histidine	ThyHyplEv	-0.0574599	0.347697							Orn	ThyHypoEv	-0.0416912	0.234479
V3FC	WaistCirc	0.421934	3.0977e-99		Lysine	ThyHyplEv	-0.0166301	0.0263542							Phe	ThyHypoEv	0.00426086	0.903332
V3PL	WaistCirc	0.377542	2.9951e-78		3-Hydroxybutyrate	ThyHyplEv	-0.00742901	0.184439							Pro	ThyHypoEv	-0.0549204	0.117195
V3TG	WaistCirc	0.370415	3.58243e-75		Formate	ThyDisOtEv	-0.0157998	4.28761e-08							Ser	ThyHypoEv	-0.0226321	0.5188
V4CH	WaistCirc	0.331625	9.85699e-60		Creatine	ThyDisOtEv	-0.00570301	3.06509e-08							Thr	ThyHypoEv	-0.0967566	0.00570144
V4FC	WaistCirc	0.398926	5.84819e-88		Lactate	ThyDisOtEv	0.0155572	5.08399e-13							Trp	ThyHypoEv	-0.0411964	0.240084
V4PL	WaistCirc	0.36567	3.63961e-73		Glycine	ThyDisOtEv	0.00184566	6.26002e-06							Tyr	ThyHypoEv	-0.0477627	0.173127
V4TG	WaistCirc	0.333567	1.86942e-60		Methanol	ThyDisOtEv	-0.0388801	0.221041							Val	ThyHypoEv	-0.0202662	0.563442
V5CH	WaistCirc	0.0272495	0.193076		Dimethyl-sulfone	ThyDisOtEv	-0.0146184	0.0019772							xLeu	ThyHypoEv	-0.0228372	0.515016
V5FC	WaistCirc	0.286075	2.97269e-44		Ornithine	ThyDisOtEv	0.00635442	4.60909e-18							ADMA	ThyHypoEv	-0.0431759	0.218219
V5PL	WaistCirc	0.142603	7.65027e-12		Metionine	ThyDisOtEv	0.000549226	1.42386e-16							Creatinine	ThyHypoEv	-0.0226441	0.518578
V5TG	WaistCirc	0.230918	5.17918e-29		Glutamine	ThyDisOtEv	-0.00486001	1.01823e-05							Kynurenine	ThyHypoEv	-0.0467005	0.182895
IDAB	WaistCirc	0.435028	4.6691e-106		Citrate	ThyDisOtEv	-0.00558167	1.33006e-08							Met.SO	ThyHypoEv	-0.042331	0.227371
IDCH	WaistCirc	0.44033	6.61962e-109		Acetate	ThyDisOtEv	-0.0348503	7.73058e-11							Putrescine	ThyHypoEv	0.0550532	0.116311
IDFC	WaistCirc	0.436639	6.44635e-107		Acetoacetate	ThyDisOtEv	-0.00563276	1.3473e-17							Sarcosine	ThyHypoEv	-0.0277741	0.428457
IDPL	WaistCirc	0.414352	2.01919e-95		Glutamate	ThyDisOtEv	0.000913248	4.21204e-21							SDMA	ThyHypoEv	-0.038384	0.273729
IDTG	WaistCirc	0.443684	9.82592e-111		Pyruvate	ThyDisOtEv	0.00655878	0.016728							Serotonin	ThyHypoEv	-0.0170193	0.627563
LDAB	WaistCirc	0.25826	4.1518e-36		Alanine	ThyDisOtEv	-0.0155699	1.69851e-11							t4.OH.Pro	ThyHypoEv	0.0218837	0.532722
LDCH	WaistCirc	0.161118	9.57678e-15		Ethanol	ThyDisOtEv	0.000319318	1.49966e-11							Taurine	ThyHypoEv	0.00362113	0.91779
LDFC	WaistCirc	0.120802	7.03621e-09		Isoleucine	ThyDisOtEv	-0.0177732	5.28371e-15							Ala	ThyHyplEv	0.0430219	0.219868
LDPL	WaistCirc	0.157224	4.1816e-14		2-Methylglutarate	ThyDisOtEv	-0.0214326	1.18368e-14							Arg	ThyHyplEv	-0.0142364	0.684875
LDTG	WaistCirc	0.383527	6.77955e-81		Leucine	ThyDisOtEv	-0.0169111	9.11369e-18							Asn	ThyHyplEv	-0.00556289	0.874009
L1AB	WaistCirc	0.246468	6.12247e-33		Phenylalanine	ThyDisOtEv	-0.00601594	3.58614e-15							Asp	ThyHyplEv	0.0381502	0.276664
L1CH	WaistCirc	0.214711	3.23363e-25		Glucose	ThyDisOtEv	-0.0109941	2.16641e-18							Cit	ThyHyplEv	-0.0157999	0.652426
L1FC	WaistCirc	0.187208	1.88291e-19		Tyrosine	ThyDisOtEv	-0.0047706	2.81614e-10							Gln	ThyHyplEv	-0.0107966	0.758265
L1PL	WaistCirc	0.224212	2.09403e-27		Creatinine	ThyDisOtEv	-0.00252261	1.50154e-16							Glu	ThyHyplEv	0.0219553	0.531382
L1TG	WaistCirc	0.398267	1.19474e-87		Valine	ThyDisOtEv	-0.0156274	9.00212e-19							Gly	ThyHyplEv	0.030958	0.377426
L2TG	WaistCirc	0.295312	3.58122e-47		Proline-betaine	ThyDisOtEv	-0.0104545	0.000533266							His	ThyHyplEv	-0.0224491	0.522187
L3AB	WaistCirc	0.0750256	0.000333387		Histidine	ThyDisOtEv	-0.00308461	0.000114893							Lys	ThyHyplEv	0.0122614	0.726701
L3CH	WaistCirc	0.0267789	0.200882		Lysine	ThyDisOtEv	-0.0109334	4.34739e-22							Met	ThyHyplEv	0.000921662	0.979041
L3FC	WaistCirc	-0.00822986	0.694305		3-Hydroxybutyrate	ThyDisOtEv	-0.0131942	9.1871e-17							Orn	ThyHyplEv	-0.0138743	0.692476
L3PL	WaistCirc	0.0290183	0.165732		Formate	MdDiagRhArth	0.0460891	0.415591							Phe	ThyHyplEv	0.0143187	0.683152
L3TG	WaistCirc	0.213467	6.14768e-25		Creatine	MdDiagRhArth	0.0370689	0.795473							Pro	ThyHyplEv	0.0100724	0.774023
L5AB	WaistCirc	0.173471	6.97708e-17		Lactate	MdDiagRhArth	0.0229395	0.19218							Ser	ThyHyplEv	0.0312707	0.372624
L5CH	WaistCirc	0.132053	2.39064e-10		Glycine	MdDiagRhArth	0.000380804	0.286025							Thr	ThyHyplEv	-0.0246545	0.482139
L5FC	WaistCirc	0.0660979	0.00157806		Methanol	MdDiagRhArth	-0.0119318	0.709607							Trp	ThyHyplEv	-0.0182028	0.603828
L5PL	WaistCirc	0.114234	4.42192e-08		Dimethyl-sulfone	MdDiagRhArth	0.04718	0.316387							Tyr	ThyHyplEv	-0.00381831	0.91333
L6AB	WaistCirc	0.251556	2.75504e-34		Ornithine	MdDiagRhArth	0.0633999	0.724903							Val	ThyHyplEv	-0.00758725	0.828775
L6CH	WaistCirc	0.178516	8.39199e-18		Metionine	MdDiagRhArth	0.01835	0.681245							xLeu	ThyHyplEv	-0.0180053	0.607761
L6FC	WaistCirc	0.0237069	0.257519		Glutamine	MdDiagRhArth	-0.00477195	0.933806							ADMA	ThyHyplEv	0.0112574	0.748289
L6PL	WaistCirc	0.150016	5.81384e-13		Citrate	MdDiagRhArth	0.00904012	0.369732							Creatinine	ThyHyplEv	-0.0515966	0.141099
L6TG	WaistCirc	0.296167	1.89721e-47		Acetate	MdDiagRhArth	0.0339867	0.0976968							Kynurenine	ThyHyplEv	0.00816329	0.815999
HDA1	WaistCirc	-0.222735	4.65606e-27		Acetoacetate	MdDiagRhArth	0.0349467	0.226495							Met.SO	ThyHyplEv	0.047301	0.177324
HDA2	WaistCirc	0.0113568	0.587571		Glutamate	MdDiagRhArth	0.0521146	0.214772							Putrescine	ThyHyplEv	0.0151416	0.666013
HDCH	WaistCirc	-0.296348	1.65866e-47		Pyruvate	MdDiagRhArth	-0.0170489	0.157695							Sarcosine	ThyHyplEv	-0.0499014	0.15465
HDFC	WaistCirc	-0.157238	4.15979e-14		Alanine	MdDiagRhArth	0.00998816	0.190641							SDMA	ThyHyplEv	-0.00962807	0.78374
HDPL	WaistCirc	-0.266205	2.44892e-38		Ethanol	MdDiagRhArth	-0.00138835	0.0574283							Serotonin	ThyHyplEv	0.0337065	0.336524
HDTG	WaistCirc	0.259518	1.86395e-36		Isoleucine	MdDiagRhArth	0.0154543	0.206802							t4.OH.Pro	ThyHyplEv	0.0391706	0.26401
H1A2	WaistCirc	-0.130162	4.30915e-10		2-Methylglutarate	MdDiagRhArth	0.0153273	0.388833							Taurine	ThyHyplEv	-0.0147631	0.673876
H1CH	WaistCirc	-0.207079	1.5629e-23		Leucine	MdDiagRhArth	0.0205237	0.416155							Ala	ThyDisOtEv	-0.0251783	0.472877
H1FC	WaistCirc	-0.204667	5.15934e-23		Phenylalanine	MdDiagRhArth	0.0586477	0.156022							Arg	ThyDisOtEv	0.0105969	0.762601
H1PL	WaistCirc	-0.222233	6.10182e-27		Glucose	MdDiagRhArth	0.0372712	0.385483							Asn	ThyDisOtEv	-0.036623	0.296362
H1TG	WaistCirc	0.14515	3.20288e-12		Tyrosine	MdDiagRhArth	0.0274893	0.40596							Asp	ThyDisOtEv	-0.00647119	0.853653
H2A1	WaistCirc	-0.139394	2.24089e-11		Creatinine	MdDiagRhArth	0.0125864	0.474562							Cit	ThyDisOtEv	-0.00802541	0.819053
H2A2	WaistCirc	0.035122	0.093395		Valine	MdDiagRhArth	0.0354108	0.734816							Gln	ThyDisOtEv	-0.00791237	0.821559
H2CH	WaistCirc	-0.194229	7.63253e-21		Proline-betaine	MdDiagRhArth	0.0211782	0.0788188							Glu	ThyDisOtEv	-0.00274107	0.937722
H2FC	WaistCirc	-0.156949	4.63477e-14		Histidine	MdDiagRhArth	0.0122809	0.208151							Gly	ThyDisOtEv	0.0282585	0.420444
H2PL	WaistCirc	-0.139319	2.29767e-11		Lysine	MdDiagRhArth	0.0533125	0.960756							His	ThyDisOtEv	-0.0124337	0.723017
H2TG	WaistCirc	0.262782	2.28433e-37		3-Hydroxybutyrate	MdDiagRhArth	0.0203809	0.632593							Lys	ThyDisOtEv	-0.0371317	0.2897
H3A1	WaistCirc	0.047151	0.0242636		Formate	MdDiagArthro	0.0369486	0.0644888							Met	ThyDisOtEv	-0.00423877	0.90383
H3A2	WaistCirc	0.116213	2.5679e-08		Creatine	MdDiagArthro	0.075221	0.0816078							Orn	ThyDisOtEv	0.030067	0.391315
H3CH	WaistCirc	-0.152579	2.3135e-13		Lactate	MdDiagArthro	0.0845832	0.743358							Phe	ThyDisOtEv	0.00791238	0.821558
H3FC	WaistCirc	-0.185221	4.56096e-19		Glycine	MdDiagArthro	-0.00403819	0.00436724							Pro	ThyDisOtEv	0.00324973	0.926196
H3PL	WaistCirc	-0.14528	3.06285e-12		Methanol	MdDiagArthro	0.00780057	0.000787542							Ser	ThyDisOtEv	-0.00104556	0.976224
H3TG	WaistCirc	0.32137	5.24991e-56		Dimethyl-sulfone	MdDiagArthro	0.0266543	0.625455							Thr	ThyDisOtEv	-0.0126033	0.719398
H4A1	WaistCirc	-0.0810822	0.000105132		Ornithine	MdDiagArthro	0.0846384	0.0160525							Trp	ThyDisOtEv	0.0382337	0.275613
H4A2	WaistCirc	-0.0313392	0.134404		Metionine	MdDiagArthro	0.085521	0.0107915							Tyr	ThyDisOtEv	-0.0149487	0.670014
H4CH	WaistCirc	-0.206096	2.54736e-23		Glutamine	MdDiagArthro	0.0124531	0.00207703							Val	ThyDisOtEv	-0.00870361	0.80406
H4FC	WaistCirc	-0.170595	2.26916e-16		Citrate	MdDiagArthro	0.0783576	0.063042							xLeu	ThyDisOtEv	-0.0303213	0.387319
H4PL	WaistCirc	-0.20374	8.13021e-23		Acetate	MdDiagArthro	0.124876	0.767357							ADMA	ThyDisOtEv	-0.0361143	0.303126
H4TG	WaistCirc	0.296807	1.1787e-47		Acetoacetate	MdDiagArthro	0.170789	0.291805							Creatinine	ThyDisOtEv	-0.0363404	0.300107
TPA1	HipCirc	-0.12856	7.05096e-10		Glutamate	MdDiagArthro	0.162515	0.839723							Kynurenine	ThyDisOtEv	0.021533	0.539311
TPA2	HipCirc	-0.013445	0.520816		Pyruvate	MdDiagArthro	0.0532687	0.627673							Met.SO	ThyDisOtEv	0.0230307	0.511463
TPAB	HipCirc	0.273857	1.47494e-40		Alanine	MdDiagArthro	0.0683145	0.180233							Putrescine	ThyDisOtEv	0.0139032	0.691869
TPCH	HipCirc	0.213586	5.78323e-25		Ethanol	MdDiagArthro	0.140174	0.817222							Sarcosine	ThyDisOtEv	-0.0374142	0.286043
TPTG	HipCirc	0.3351	4.99372e-61		Isoleucine	MdDiagArthro	0.109714	0.338353							SDMA	ThyDisOtEv	-0.0106817	0.760759
VLAB	HipCirc	0.316627	2.48344e-54		2-Methylglutarate	MdDiagArthro	0.0918493	0.499921							Serotonin	ThyDisOtEv	0.04657	0.184122
VLCH	HipCirc	0.330306	3.02881e-59		Leucine	MdDiagArthro	0.141997	0.704236							t4.OH.Pro	ThyDisOtEv	-0.040777	0.244908
VLFC	HipCirc	0.324072	5.64995e-57		Phenylalanine	MdDiagArthro	0.137066	0.77312							Taurine	ThyDisOtEv	-0.00573647	0.870112
VLPL	HipCirc	0.292802	2.28025e-46		Glucose	MdDiagArthro	0.0927357	0.196551							Ala	MdDiagRhArth	0.0368474	0.29341
VLTG	HipCirc	0.324419	4.23692e-57		Tyrosine	MdDiagArthro	0.0814333	0.0142839							Arg	MdDiagRhArth	0.0730538	0.0370565
V1CH	HipCirc	0.350835	4.16152e-67		Creatinine	MdDiagArthro	0.0946207	0.689509							Asn	MdDiagRhArth	-0.0195675	0.576973
V1FC	HipCirc	0.339238	1.36043e-62		Valine	MdDiagArthro	0.101733	0.103229							Asp	MdDiagRhArth	0.0668907	0.0562857
V1PL	HipCirc	0.342672	6.55855e-64		Proline-betaine	MdDiagArthro	0.0107108	0.103621							Cit	MdDiagRhArth	0.0683331	0.0511673
V1TG	HipCirc	0.331089	1.55707e-59		Histidine	MdDiagArthro	-0.0683335	0.0161278							Gln	MdDiagRhArth	-0.0145845	0.677596
V2CH	HipCirc	0.315496	6.16767e-54		Lysine	MdDiagArthro	0.107199	0.0369624							Glu	MdDiagRhArth	0.0400383	0.253569
V2FC	HipCirc	0.335893	2.51334e-61		3-Hydroxybutyrate	MdDiagArthro	0.151658	0.639931							Gly	MdDiagRhArth	-0.0370951	0.290175
V2PL	HipCirc	0.289271	2.98947e-45		Formate	MdDiagSponArth	-0.00580002	0.0943563							His	MdDiagRhArth	0.0109275	0.755428
V2TG	HipCirc	0.288899	3.91026e-45		Creatine	MdDiagSponArth	-0.0104743	0.952148							Lys	MdDiagRhArth	0.0311652	0.37424
V3CH	HipCirc	0.281566	7.22611e-43		Lactate	MdDiagSponArth	-0.00489666	0.393197							Met	MdDiagRhArth	-0.0141766	0.686128
V3FC	HipCirc	0.303978	5.192e-50		Glycine	MdDiagSponArth	-0.0263827	0.431821							Orn	MdDiagRhArth	0.0722233	0.0392674
V3PL	HipCirc	0.266129	2.57526e-38		Methanol	MdDiagSponArth	0.0147456	0.267866							Phe	MdDiagRhArth	0.0857297	0.0143579
V3TG	HipCirc	0.259651	1.71219e-36		Dimethyl-sulfone	MdDiagSponArth	-0.0211386	0.147648							Pro	MdDiagRhArth	0.00523062	0.881477
V4CH	HipCirc	0.238487	6.8872e-31		Ornithine	MdDiagSponArth	-0.00580929	0.37093							Ser	MdDiagRhArth	0.0429668	0.220459
V4FC	HipCirc	0.289131	3.30742e-45		Metionine	MdDiagSponArth	0.003581	0.62251							Thr	MdDiagRhArth	-0.0478478	0.172362
V4PL	HipCirc	0.254422	4.65451e-35		Glutamine	MdDiagSponArth	-0.0332945	0.133508							Trp	MdDiagRhArth	0.0593872	0.0902101
V4TG	HipCirc	0.222796	4.50592e-27		Citrate	MdDiagSponArth	-0.0175344	0.49504							Tyr	MdDiagRhArth	0.00942676	0.788153
V5CH	HipCirc	0.0171394	0.413046		Acetate	MdDiagSponArth	-0.00472989	0.29111							Val	MdDiagRhArth	0.0389164	0.267125
V5FC	HipCirc	0.203686	8.34824e-23		Acetoacetate	MdDiagSponArth	0.00839891	0.707119							xLeu	MdDiagRhArth	0.0297227	0.396764
V5PL	HipCirc	0.10138	1.21085e-06		Glutamate	MdDiagSponArth	-0.00731488	0.72642							ADMA	MdDiagRhArth	0.105676	0.002522
V5TG	HipCirc	0.169721	3.23407e-16		Pyruvate	MdDiagSponArth	0.0110627	0.270158							Creatinine	MdDiagRhArth	0.0302181	0.388938
IDAB	HipCirc	0.317335	1.40295e-54		Alanine	MdDiagSponArth	-0.005939	0.526682							Kynurenine	MdDiagRhArth	0.0406065	0.246888
IDCH	HipCirc	0.323757	7.33812e-57		Ethanol	MdDiagSponArth	0.00530897	0.741126							Met.SO	MdDiagRhArth	0.0231517	0.509246
IDFC	HipCirc	0.32026	1.30289e-55		Isoleucine	MdDiagSponArth	0.000722687	0.548832							Putrescine	MdDiagRhArth	0.0204999	0.558951
IDPL	HipCirc	0.303582	7.03434e-50		2-Methylglutarate	MdDiagSponArth	-0.0227229	0.237179							Sarcosine	MdDiagRhArth	-0.00565315	0.871983
IDTG	HipCirc	0.326928	5.22982e-58		Leucine	MdDiagSponArth	-0.00159825	0.549239							SDMA	MdDiagRhArth	0.0283094	0.419606
LDAB	HipCirc	0.195807	3.65009e-21		Phenylalanine	MdDiagSponArth	-0.0127721	0.324486							Serotonin	MdDiagRhArth	0.0137395	0.695314
LDCH	HipCirc	0.120863	6.91375e-09		Glucose	MdDiagSponArth	-0.00142916	0.175428							t4.OH.Pro	MdDiagRhArth	0.0404608	0.248589
LDFC	HipCirc	0.0887486	2.17106e-05		Tyrosine	MdDiagSponArth	-0.00692111	0.530808							Taurine	MdDiagRhArth	-0.0048518	0.890005
LDPL	HipCirc	0.117086	2.01501e-08		Creatinine	MdDiagSponArth	-0.0108913	0.615052							Ala	MdDiagArthro	0.0964808	0.00584128
LDTG	HipCirc	0.274506	9.48809e-41		Valine	MdDiagSponArth	0.00646712	0.629862							Arg	MdDiagArthro	0.126165	0.000305394
L1AB	HipCirc	0.197373	1.74431e-21		Proline-betaine	MdDiagSponArth	-0.0195264	0.274424							Asn	MdDiagArthro	-0.068969	0.0490378
L1CH	HipCirc	0.174325	4.89796e-17		Histidine	MdDiagSponArth	-0.00203371	0.00602826							Asp	MdDiagArthro	0.18231	1.60046e-07
L1FC	HipCirc	0.150367	5.1296e-13		Lysine	MdDiagSponArth	0.00724076	0.427069							Cit	MdDiagArthro	0.188304	6.09453e-08
L1PL	HipCirc	0.179733	4.98907e-18		3-Hydroxybutyrate	MdDiagSponArth	-0.00447046	0.722759							Gln	MdDiagArthro	0.0436003	0.213723
L1TG	HipCirc	0.292885	2.14511e-46		Formate	EpilEv	0.00022971	0.450512							Glu	MdDiagArthro	0.180924	1.99184e-07
L2TG	HipCirc	0.214409	3.78006e-25		Creatine	EpilEv	-0.0344565	0.785355							Gly	MdDiagArthro	-0.0107161	0.760012
L3AB	HipCirc	0.0520716	0.0128339		Lactate	EpilEv	-0.00159074	0.4575							His	MdDiagArthro	-0.0268546	0.443907
L3CH	HipCirc	0.0169673	0.417754		Glycine	EpilEv	-0.0185491	0.929767							Lys	MdDiagArthro	0.054588	0.119433
L3FC	HipCirc	-0.0113859	0.586616		Methanol	EpilEv	-0.0342555	0.0632535							Met	MdDiagArthro	0.0166886	0.634266
L3PL	HipCirc	0.0179718	0.390724		Dimethyl-sulfone	EpilEv	0.00775271	0.485095							Orn	MdDiagArthro	0.139917	6.12414e-05
L3TG	HipCirc	0.153885	1.43805e-13		Ornithine	EpilEv	-0.0134782	0.761543							Phe	MdDiagArthro	0.202356	5.59471e-09
L5AB	HipCirc	0.119354	1.06422e-08		Metionine	EpilEv	-0.0099407	0.979075							Pro	MdDiagArthro	0.102253	0.00347423
L5CH	HipCirc	0.086458	3.52621e-05		Glutamine	EpilEv	-0.0165219	0.816469							Ser	MdDiagArthro	0.0232397	0.507636
L5FC	HipCirc	0.0353431	0.0913497		Citrate	EpilEv	-0.00782736	0.789814							Thr	MdDiagArthro	-0.0326128	0.352447
L5PL	HipCirc	0.0712015	0.000662802		Acetate	EpilEv	0.0213056	0.0959591							Trp	MdDiagArthro	0.0786564	0.0247341
L6AB	HipCirc	0.195886	3.51698e-21		Acetoacetate	EpilEv	0.0199101	0.787936							Tyr	MdDiagArthro	0.111241	0.0014691
L6CH	HipCirc	0.143204	6.23744e-12		Glutamate	EpilEv	0.0163209	0.965214							Val	MdDiagArthro	0.102568	0.0033748
L6FC	HipCirc	0.0235116	0.261461		Pyruvate	EpilEv	-0.0154939	0.754117							xLeu	MdDiagArthro	0.103782	0.00301447
L6PL	HipCirc	0.119484	1.0255e-08		Alanine	EpilEv	-0.0112098	0.45713							ADMA	MdDiagArthro	0.148568	2.05799e-05
L6TG	HipCirc	0.224718	1.59072e-27		Ethanol	EpilEv	0.00202719	0.987834							Creatinine	MdDiagArthro	0.0593459	0.0904343
HDA1	HipCirc	-0.170523	2.3367e-16		Isoleucine	EpilEv	0.00351456	0.395982							Kynurenine	MdDiagArthro	0.192847	2.87033e-08
HDA2	HipCirc	0.0186616	0.372792		2-Methylglutarate	EpilEv	0.0171823	0.306014							Met.SO	MdDiagArthro	0.0528376	0.13177
HDCH	HipCirc	-0.213775	5.24477e-25		Leucine	EpilEv	-0.00113706	0.419299							Putrescine	MdDiagArthro	-0.0242113	0.49005
HDFC	HipCirc	-0.117599	1.7462e-08		Phenylalanine	EpilEv	-0.0209381	0.773889							Sarcosine	MdDiagArthro	0.00235755	0.946422
HDPL	HipCirc	-0.195788	3.682e-21		Glucose	EpilEv	-0.0330897	0.599559							SDMA	MdDiagArthro	0.154184	9.80753e-06
HDTG	HipCirc	0.174027	5.54199e-17		Tyrosine	EpilEv	-0.0470503	0.819787							Serotonin	MdDiagArthro	-0.11682	0.000833779
H1A2	HipCirc	-0.108378	2.09337e-07		Creatinine	EpilEv	-0.0163553	0.904114							t4.OH.Pro	MdDiagArthro	0.0312839	0.372421
H1CH	HipCirc	-0.154881	9.97557e-14		Valine	EpilEv	-0.00907928	0.455471							Taurine	MdDiagArthro	0.0404927	0.248216
H1FC	HipCirc	-0.157241	4.15533e-14		Proline-betaine	EpilEv	-0.000683387	0.617595							Ala	MdDiagSponArth	0.045721	0.192257
H1PL	HipCirc	-0.168516	5.25555e-16		Histidine	EpilEv	-0.0297417	0.882892							Arg	MdDiagSponArth	-0.0145162	0.679023
H1TG	HipCirc	0.0906485	1.43907e-05		Lysine	EpilEv	-0.0147244	0.601575							Asn	MdDiagSponArth	0.010056	0.774383
H2A1	HipCirc	-0.106812	3.13092e-07		3-Hydroxybutyrate	EpilEv	0.0153159	0.528622							Asp	MdDiagSponArth	0.0261192	0.456489
H2A2	HipCirc	0.0207725	0.321154		Formate	CaEv	0.0240937	0.0276555							Cit	MdDiagSponArth	0.0169849	0.628259
H2CH	HipCirc	-0.132355	2.1744e-10		Creatine	CaEv	0.0189763	0.0765912							Gln	MdDiagSponArth	-0.0082785	0.81345
H2FC	HipCirc	-0.113547	5.3288e-08		Lactate	CaEv	-0.00173643	0.27325							Glu	MdDiagSponArth	0.0487987	0.163981
H2PL	HipCirc	-0.0930647	8.43099e-06		Glycine	CaEv	0.0107215	0.985491							Gly	MdDiagSponArth	-0.00753788	0.829872
H2TG	HipCirc	0.178813	7.39446e-18		Methanol	CaEv	-0.00811417	0.568799							His	MdDiagSponArth	0.0228276	0.515194
H3A1	HipCirc	0.0466005	0.0259743		Dimethyl-sulfone	CaEv	-0.0175753	0.0241763							Lys	MdDiagSponArth	0.0455235	0.194187
H3A2	HipCirc	0.090452	1.50216e-05		Ornithine	CaEv	0.0209886	0.00244002							Met	MdDiagSponArth	0.00975974	0.780857
H3CH	HipCirc	-0.0978481	2.81417e-06		Metionine	CaEv	0.0406898	0.380829							Orn	MdDiagSponArth	0.0293121	0.403321
H3FC	HipCirc	-0.135998	6.80604e-11		Glutamine	CaEv	0.00228279	0.819737							Phe	MdDiagSponArth	0.026613	0.448019
H3PL	HipCirc	-0.0954732	4.88367e-06		Citrate	CaEv	0.0100616	0.665948							Pro	MdDiagSponArth	-0.00380186	0.913702
H3TG	HipCirc	0.223611	2.90136e-27		Acetate	CaEv	0.0245318	0.104484							Ser	MdDiagSponArth	0.0280778	0.423422
H4A1	HipCirc	-0.0570725	0.00637786		Acetoacetate	CaEv	0.0266848	0.0950433							Thr	MdDiagSponArth	0.0558593	0.111053
H4A2	HipCirc	-0.0113539	0.587667		Glutamate	CaEv	0.0107972	0.0127599							Trp	MdDiagSponArth	-0.00125083	0.971558
H4CH	HipCirc	-0.143653	5.35386e-12		Pyruvate	CaEv	-0.0387316	0.415518							Tyr	MdDiagSponArth	0.0249507	0.476889
H4FC	HipCirc	-0.12216	4.75117e-09		Alanine	CaEv	-0.0038353	0.633367							Val	MdDiagSponArth	0.0480745	0.170335
H4PL	HipCirc	-0.142525	7.85559e-12		Ethanol	CaEv	-0.00974782	0.947139							xLeu	MdDiagSponArth	0.0302996	0.387659
H4TG	HipCirc	0.200504	3.91213e-22		Isoleucine	CaEv	0.0137887	0.46048							ADMA	MdDiagSponArth	0.037245	0.288229
TPA1	BMI	-0.134333	1.16186e-10		2-Methylglutarate	CaEv	0.00969372	0.464172							Creatinine	MdDiagSponArth	0.0177584	0.612693
TPA2	BMI	-0.00131737	0.949838		Leucine	CaEv	0.0121388	0.326985							Kynurenine	MdDiagSponArth	0.0131008	0.708817
TPAB	BMI	0.317784	9.75435e-55		Phenylalanine	CaEv	0.0158389	0.00506122							Met.SO	MdDiagSponArth	-0.0099737	0.77618
TPCH	BMI	0.248292	2.03086e-33		Glucose	CaEv	0.0136156	0.0749961							Putrescine	MdDiagSponArth	-0.0256584	0.464475
TPTG	BMI	0.393987	1.1856e-85		Tyrosine	CaEv	0.0120144	0.189187							Sarcosine	MdDiagSponArth	-0.0183509	0.600886
VLAB	BMI	0.372344	5.3565e-76		Creatinine	CaEv	-0.00463048	0.547787							SDMA	MdDiagSponArth	0.0134628	0.701151
VLCH	BMI	0.38626	4.02538e-82		Valine	CaEv	0.0248834	0.0907304							Serotonin	MdDiagSponArth	0.059908	0.0874183
VLFC	BMI	0.380933	9.64607e-80		Proline-betaine	CaEv	0.0152979	0.311791							t4.OH.Pro	MdDiagSponArth	0.0515966	0.141099
VLPL	BMI	0.343941	2.11745e-64		Histidine	CaEv	0.0116628	0.557545							Taurine	MdDiagSponArth	0.0487658	0.164266
VLTG	BMI	0.382576	1.80045e-80		Lysine	CaEv	0.0277991	0.0108427							Ala	EpilEv	0.0215047	0.539844
V1CH	BMI	0.407895	2.99506e-92		3-Hydroxybutyrate	CaEv	0.0414309	0.330363							Arg	EpilEv	0.0186789	0.594396
V1FC	BMI	0.390654	4.0608e-84		Formate	AstMedEv	-0.0155881	0.0775526							Asn	EpilEv	-0.0144683	0.680022
V1PL	BMI	0.395825	1.66032e-86		Creatine	AstMedEv	0.0107925	0.000321604							Asp	EpilEv	0.0188201	0.59161
V1TG	BMI	0.385317	1.07021e-81		Lactate	AstMedEv	0.0242402	5.19913e-05							Cit	EpilEv	0.0272412	0.437373
V2CH	BMI	0.36926	1.11174e-74		Glycine	AstMedEv	0.00910734	0.847082							Gln	EpilEv	-0.00389967	0.911491
V2FC	BMI	0.391214	2.25007e-84		Methanol	AstMedEv	0.0203503	0.709507							Glu	EpilEv	0.0421051	0.229862
V2PL	BMI	0.339115	1.51449e-62		Dimethyl-sulfone	AstMedEv	-0.05616	0.202985							Gly	EpilEv	-0.00856232	0.807178
V2TG	BMI	0.341119	2.59718e-63		Ornithine	AstMedEv	0.00976042	5.14065e-05							His	EpilEv	0.0501305	0.152763
V3CH	BMI	0.331216	1.39681e-59		Metionine	AstMedEv	0.0202359	4.28562e-05							Lys	EpilEv	0.0598797	0.087568
V3FC	BMI	0.356224	2.85624e-69		Glutamine	AstMedEv	-0.0197544	0.552032							Met	EpilEv	-0.0209395	0.550551
V3PL	BMI	0.314453	1.42211e-53		Citrate	AstMedEv	-0.0320557	0.000178465							Orn	EpilEv	0.0763544	0.0292858
V3TG	BMI	0.309758	5.85401e-52		Acetate	AstMedEv	0.00222619	2.13962e-09							Phe	EpilEv	0.0158813	0.650754
V4CH	BMI	0.278108	8.02265e-42		Acetoacetate	AstMedEv	0.0336907	2.09716e-16							Pro	EpilEv	0.0102296	0.770596
V4FC	BMI	0.338486	2.62721e-62		Glutamate	AstMedEv	0.0751755	5.59238e-15							Ser	EpilEv	-0.0124337	0.723017
V4PL	BMI	0.302378	1.76481e-49		Pyruvate	AstMedEv	-0.00148015	0.010908							Thr	EpilEv	0.00974918	0.781088
V4TG	BMI	0.269699	2.42209e-39		Alanine	AstMedEv	0.0214205	0.00109023							Trp	EpilEv	0.0234828	0.503205
V5CH	BMI	0.00657575	0.753502		Ethanol	AstMedEv	0.0440947	1.72947e-11							Tyr	EpilEv	0.0132815	0.704987
V5FC	BMI	0.240571	2.04037e-31		Isoleucine	AstMedEv	0.0468691	1.47851e-07							Val	EpilEv	0.0158813	0.650754
V5PL	BMI	0.107465	2.64859e-07		2-Methylglutarate	AstMedEv	0.0305135	1.10508e-05							xLeu	EpilEv	0.0304061	0.385992
V5TG	BMI	0.199248	7.1476e-22		Leucine	AstMedEv	0.0518101	9.39019e-12							ADMA	EpilEv	-0.00384315	0.912769
IDAB	BMI	0.374114	9.25825e-77		Phenylalanine	AstMedEv	0.068485	4.81297e-11							Creatinine	EpilEv	0.0387706	0.268922
IDCH	BMI	0.378376	1.29118e-78		Glucose	AstMedEv	0.0106602	9.0747e-06							Kynurenine	EpilEv	0.0575908	0.100392
IDFC	BMI	0.374183	8.64158e-77		Tyrosine	AstMedEv	0.0417803	9.80831e-05							Met.SO	EpilEv	0.0175485	0.6169
IDPL	BMI	0.356411	2.39852e-69		Creatinine	AstMedEv	0.0193254	5.93377e-06							Putrescine	EpilEv	-0.0560083	0.110102
IDTG	BMI	0.384603	2.23834e-81		Valine	AstMedEv	0.0409652	1.11122e-06							Sarcosine	EpilEv	0.00638642	0.855549
LDAB	BMI	0.226558	5.81873e-28		Proline-betaine	AstMedEv	0.00514359	0.608998							SDMA	EpilEv	0.0568561	0.104812
LDCH	BMI	0.138574	2.93837e-11		Histidine	AstMedEv	0.00132284	0.00108672							Serotonin	EpilEv	-0.0311408	0.374613
LDFC	BMI	0.101902	1.06628e-06		Lysine	AstMedEv	0.0347538	2.83555e-07							t4.OH.Pro	EpilEv	0.0498479	0.155093
LDPL	BMI	0.134249	1.19337e-10		3-Hydroxybutyrate	AstMedEv	0.0144559	3.22834e-13							Taurine	EpilEv	0.0562909	0.108315
LDTG	BMI	0.326749	6.0746e-58		Formate	ThyMedT4Ev	-0.0383697	0.781795							Ala	CaEv	-0.0161508	0.64523
L1AB	BMI	0.216355	1.37502e-25		Creatine	ThyMedT4Ev	0.00192963	0.616927							Arg	CaEv	0.018489	0.59815
L1CH	BMI	0.187743	1.48112e-19		Lactate	ThyMedT4Ev	0.0104722	0.81511							Asn	CaEv	-0.0122755	0.7264
L1FC	BMI	0.164671	2.41548e-15		Glycine	ThyMedT4Ev	-0.0608918	0.207628							Asp	CaEv	0.0500328	0.153566
L1PL	BMI	0.195261	4.71481e-21		Methanol	ThyMedT4Ev	-0.0379679	0.481304							Cit	CaEv	-0.0180343	0.607182
L1TG	BMI	0.343382	3.48576e-64		Dimethyl-sulfone	ThyMedT4Ev	0.0152405	0.312698							Gln	CaEv	-0.0311758	0.374077
L2TG	BMI	0.245485	1.10572e-32		Ornithine	ThyMedT4Ev	-0.0338506	0.781456							Glu	CaEv	0.0636073	0.0695355
L3AB	BMI	0.0549359	0.00865407		Metionine	ThyMedT4Ev	-0.0428389	0.864216							Gly	CaEv	-0.01929	0.582387
L3CH	BMI	0.0145431	0.487347		Glutamine	ThyMedT4Ev	-0.0632701	0.111743							His	CaEv	0.0473699	0.176693
L3FC	BMI	-0.0119206	0.569163		Citrate	ThyMedT4Ev	-0.0410823	0.40236							Lys	CaEv	0.010695	0.76047
L3PL	BMI	0.0158792	0.44824		Acetate	ThyMedT4Ev	0.00672144	0.821298							Met	CaEv	-0.0256984	0.463779
L3TG	BMI	0.180789	3.16705e-18		Acetoacetate	ThyMedT4Ev	0.0286717	0.688351							Orn	CaEv	0.0231653	0.508995
L5AB	BMI	0.145387	2.95105e-12		Glutamate	ThyMedT4Ev	0.0190294	0.726846							Phe	CaEv	0.0191818	0.584506
L5CH	BMI	0.108421	2.07029e-07		Pyruvate	ThyMedT4Ev	0.00520237	0.597285							Pro	CaEv	-0.0255468	0.46642
L5FC	BMI	0.0513015	0.0142263		Alanine	ThyMedT4Ev	0.00278007	0.776704							Ser	CaEv	0.0158261	0.651888
L5PL	BMI	0.0900632	1.63482e-05		Ethanol	ThyMedT4Ev	0.0108505	0.799859							Thr	CaEv	-0.019355	0.581117
L6AB	BMI	0.237914	9.6029e-31		Isoleucine	ThyMedT4Ev	-0.000378301	0.972469							Trp	CaEv	0.0292706	0.403988
L6CH	BMI	0.174759	4.08851e-17		2-Methylglutarate	ThyMedT4Ev	-0.00589152	0.277805							Tyr	CaEv	-0.018056	0.606751
L6FC	BMI	0.0371199	0.076186		Leucine	ThyMedT4Ev	0.0111437	0.939162							Val	CaEv	0.0298985	0.393977
L6PL	BMI	0.149138	7.94552e-13		Phenylalanine	ThyMedT4Ev	0.0150353	0.541894							xLeu	CaEv	0.0286644	0.413797
L6TG	BMI	0.274155	1.20507e-40		Glucose	ThyMedT4Ev	-0.0155719	0.945587							ADMA	CaEv	-0.0345748	0.324217
HDA1	BMI	-0.182022	1.85632e-18		Tyrosine	ThyMedT4Ev	-0.0267127	0.741008							Creatinine	CaEv	-0.0208705	0.551867
HDA2	BMI	0.0376511	0.072074		Creatinine	ThyMedT4Ev	0.0127625	0.602978							Kynurenine	CaEv	-0.0279283	0.425895
HDCH	BMI	-0.240474	2.15904e-31		Valine	ThyMedT4Ev	-0.0125602	0.757445							Met.SO	CaEv	0.0261097	0.456653
HDFC	BMI	-0.12655	1.29695e-09		Proline-betaine	ThyMedT4Ev	-0.0348095	0.351044							Putrescine	CaEv	-0.00147219	0.966527
HDPL	BMI	-0.216178	1.50857e-25		Histidine	ThyMedT4Ev	-0.0620149	0.922632							Sarcosine	CaEv	-0.0200911	0.56682
HDTG	BMI	0.210809	2.39304e-24		Lysine	ThyMedT4Ev	-0.0274605	0.729505							SDMA	CaEv	-0.0153281	0.662152
H1A2	BMI	-0.109071	1.74863e-07		3-Hydroxybutyrate	ThyMedT4Ev	0.011088	0.830948							Serotonin	CaEv	-0.0303964	0.386144
H1CH	BMI	-0.173244	7.66613e-17		Formate	ThyMedNeoEv	0.0100233	0.991248							t4.OH.Pro	CaEv	-0.00186189	0.957675
H1FC	BMI	-0.170011	2.87622e-16		Creatine	ThyMedNeoEv	0.000355437	0.0997753							Taurine	CaEv	0.0132497	0.70566
H1PL	BMI	-0.187507	1.64679e-19		Lactate	ThyMedNeoEv	-0.00941198	0.939447							Ala	AstMedEv	0.0604629	0.0845211
H1TG	BMI	0.115342	3.26599e-08		Glycine	ThyMedNeoEv	-0.00358281	0.375682							Arg	AstMedEv	0.076777	0.0283998
H2A1	BMI	-0.107352	2.72683e-07		Methanol	ThyMedNeoEv	-0.0138478	0.101769							Asn	AstMedEv	-0.0101768	0.771746
H2A2	BMI	0.0396619	0.0581215		Dimethyl-sulfone	ThyMedNeoEv	-0.0282786	0.711209							Asp	AstMedEv	0.0931258	0.00780763
H2CH	BMI	-0.152269	2.58877e-13		Ornithine	ThyMedNeoEv	-0.0380033	0.519785							Cit	AstMedEv	0.054759	0.118278
H2FC	BMI	-0.114009	4.70047e-08		Metionine	ThyMedNeoEv	-0.0106062	0.634983							Gln	AstMedEv	-0.00549584	0.875515
H2PL	BMI	-0.104298	5.90462e-07		Glutamine	ThyMedNeoEv	-0.00558747	0.430083							Glu	AstMedEv	0.128216	0.00024267
H2TG	BMI	0.217676	6.88357e-26		Citrate	ThyMedNeoEv	-0.00605665	0.708554							Gly	AstMedEv	-0.0266037	0.448178
H3A1	BMI	0.0662743	0.00153288		Acetate	ThyMedNeoEv	-0.0212125	0.308889							His	AstMedEv	0.0203017	0.562761
H3A2	BMI	0.119136	1.1323e-08		Acetoacetate	ThyMedNeoEv	-0.00346907	0.341659							Lys	AstMedEv	0.0648578	0.0642154
H3CH	BMI	-0.103274	7.61305e-07		Glutamate	ThyMedNeoEv	0.0037392	0.435715							Met	AstMedEv	-0.0365811	0.296915
H3FC	BMI	-0.140998	1.31361e-11		Pyruvate	ThyMedNeoEv	0.000327002	0.45933							Orn	AstMedEv	0.113653	0.00115348
H3PL	BMI	-0.0988755	2.20834e-06		Alanine	ThyMedNeoEv	-0.00978163	0.592416							Phe	AstMedEv	0.117909	0.000744351
H3TG	BMI	0.27066	1.27446e-39		Ethanol	ThyMedNeoEv	-0.0119711	0.922879							Pro	AstMedEv	0.079889	0.0225583
H4A1	BMI	-0.0539974	0.00986561		Isoleucine	ThyMedNeoEv	-0.0137625	0.866712							Ser	AstMedEv	0.0117025	0.738694
H4A2	BMI	-0.00761001	0.716292		2-Methylglutarate	ThyMedNeoEv	-0.0128953	0.411877							Thr	AstMedEv	0.0668863	0.0563022
H4CH	BMI	-0.162063	6.65812e-15		Leucine	ThyMedNeoEv	-0.017061	0.956696							Trp	AstMedEv	0.0444348	0.205079
H4FC	BMI	-0.134078	1.26014e-10		Phenylalanine	ThyMedNeoEv	0.00857315	0.317312							Tyr	AstMedEv	0.0940013	0.00724434
H4PL	BMI	-0.158119	2.99018e-14		Glucose	ThyMedNeoEv	-0.0159307	0.113965							Val	AstMedEv	0.0547417	0.118394
H4TG	BMI	0.238483	6.9029e-31		Tyrosine	ThyMedNeoEv	0.00907076	0.0245689							xLeu	AstMedEv	0.0792389	0.0236842
TPA1	WHR	-0.153514	1.64671e-13		Creatinine	ThyMedNeoEv	-0.0274398	0.434747							ADMA	AstMedEv	0.0658113	0.0603883
TPA2	WHR	-0.0323962	0.121749		Valine	ThyMedNeoEv	-0.00197623	0.664589							Creatinine	AstMedEv	-0.00805305	0.818441
TPAB	WHR	0.332284	5.61546e-60		Proline-betaine	ThyMedNeoEv	0.0369228	0.973966							Kynurenine	AstMedEv	0.123136	0.000426145
TPCH	WHR	0.249604	9.13346e-34		Histidine	ThyMedNeoEv	0.0250654	0.155428							Met.SO	AstMedEv	0.0796896	0.0228985
TPTG	WHR	0.433211	4.30814e-105		Lysine	ThyMedNeoEv	-0.0159662	0.481934							Putrescine	AstMedEv	-0.0227722	0.516215
VLAB	WHR	0.426176	2.05993e-101		3-Hydroxybutyrate	ThyMedNeoEv	0.000540265	0.464506							Sarcosine	AstMedEv	0.00664008	0.849878
VLCH	WHR	0.422533	1.53205e-99		Formate	ThyIodEv	-0.0016606	0.249835							SDMA	AstMedEv	0.0338332	0.33471
VLFC	WHR	0.422651	1.33374e-99		Creatine	ThyIodEv	-0.00255431	0.364783							Serotonin	AstMedEv	-0.0306952	0.38149
VLPL	WHR	0.398513	9.15094e-88		Lactate	ThyIodEv	0.00339366	0.933913							t4.OH.Pro	AstMedEv	-0.0228329	0.515097
VLTG	WHR	0.426189	2.0293e-101		Glycine	ThyIodEv	0.0247641	0.60864							Taurine	AstMedEv	0.0276006	0.431348
V1CH	WHR	0.434933	5.25185e-106		Methanol	ThyIodEv	0.00374994	0.69839							Ala	ThyMedT4Ev	-0.0163947	0.640248
V1FC	WHR	0.418302	2.14033e-97		Dimethyl-sulfone	ThyIodEv	0.0298123	0.401264							Arg	ThyMedT4Ev	0.00412817	0.906328
V1PL	WHR	0.432112	1.63928e-104		Ornithine	ThyIodEv	0.0102595	0.316144							Asn	ThyMedT4Ev	-0.0317987	0.364602
V1TG	WHR	0.4171	8.58891e-97		Metionine	ThyIodEv	-0.00337555	0.0519038							Asp	ThyMedT4Ev	0.00110871	0.974789
V2CH	WHR	0.393018	3.32656e-85		Glutamine	ThyIodEv	0.0155976	0.913192							Cit	ThyMedT4Ev	0.0424847	0.225685
V2FC	WHR	0.42604	2.42363e-101		Citrate	ThyIodEv	-0.00580304	0.630873							Gln	ThyMedT4Ev	-0.0428032	0.222223
V2PL	WHR	0.377156	4.41382e-78		Acetate	ThyIodEv	0.00579701	0.241324							Glu	ThyMedT4Ev	0.0408806	0.24371
V2TG	WHR	0.374733	4.99642e-77		Acetoacetate	ThyIodEv	0.00327289	0.202469							Gly	ThyMedT4Ev	-0.0519559	0.138348
V3CH	WHR	0.375215	3.08835e-77		Glutamate	ThyIodEv	-0.0158572	0.606111							His	ThyMedT4Ev	-0.0167839	0.63233
V3FC	WHR	0.405309	5.33702e-91		Pyruvate	ThyIodEv	-0.0337192	0.0642694							Lys	ThyMedT4Ev	-0.00406919	0.90766
V3PL	WHR	0.36986	6.17829e-75		Alanine	ThyIodEv	-0.0130674	0.854678							Met	ThyMedT4Ev	-0.0181403	0.605071
V3TG	WHR	0.361395	2.18734e-71		Ethanol	ThyIodEv	-0.0110022	0.641563							Orn	ThyMedT4Ev	-0.00948299	0.78692
V4CH	WHR	0.311183	1.90726e-52		Isoleucine	ThyIodEv	-0.0226989	0.510215							Phe	ThyMedT4Ev	0.0184234	0.599449
V4FC	WHR	0.37589	1.57301e-77		2-Methylglutarate	ThyIodEv	-0.0137558	0.643414							Pro	ThyMedT4Ev	-0.0480047	0.170958
V4PL	WHR	0.355377	6.29225e-69		Leucine	ThyIodEv	-0.0258389	0.562114							Ser	ThyMedT4Ev	-0.021266	0.544354
V4TG	WHR	0.337157	8.3816e-62		Phenylalanine	ThyIodEv	-0.00219803	0.449394							Thr	ThyMedT4Ev	-0.0903951	0.00982457
V5CH	WHR	0.0105112	0.615687		Glucose	ThyIodEv	0.00852039	0.51554							Trp	ThyMedT4Ev	-0.0218557	0.533247
V5FC	WHR	0.273582	1.77846e-40		Tyrosine	ThyIodEv	-0.00613516	0.566129							Tyr	ThyMedT4Ev	-0.0156045	0.656448
V5PL	WHR	0.122709	4.04987e-09		Creatinine	ThyIodEv	-0.0180975	0.824993							Val	ThyMedT4Ev	0.00482406	0.89063
V5TG	WHR	0.209263	5.22989e-24		Valine	ThyIodEv	-0.0271191	0.234643							xLeu	ThyMedT4Ev	0.00122665	0.972108
IDAB	WHR	0.412323	2.03644e-94		Proline-betaine	ThyIodEv	0.017542	0.465031							ADMA	ThyMedT4Ev	-0.0150265	0.668399
IDCH	WHR	0.412748	1.25777e-94		Histidine	ThyIodEv	-0.0147884	0.577549							Creatinine	ThyMedT4Ev	-0.0150265	0.668399
IDFC	WHR	0.410344	1.9128e-93		Lysine	ThyIodEv	-0.0254042	0.184247							Kynurenine	ThyMedT4Ev	-0.0216552	0.53701
IDPL	WHR	0.39242	6.27422e-85		3-Hydroxybutyrate	ThyIodEv	0.0051388	0.0477748							Met.SO	ThyMedT4Ev	-0.00261844	0.940503
IDTG	WHR	0.418687	1.36824e-97		Formate	ThySurgEv	-0.00264988	0.456606							Putrescine	ThyMedT4Ev	0.0124317	0.723061
LDAB	WHR	0.230135	8.02368e-29		Creatine	ThySurgEv	-0.000234676	0.60627							Sarcosine	ThyMedT4Ev	-0.0044938	0.898075
LDCH	WHR	0.139295	2.31605e-11		Lactate	ThySurgEv	0.00297256	0.246966							SDMA	ThyMedT4Ev	-0.0172439	0.623027
LDFC	WHR	0.104483	5.63757e-07		Glycine	ThySurgEv	-0.0273641	0.663616							Serotonin	ThyMedT4Ev	-0.0233536	0.505557
LDPL	WHR	0.136369	6.0368e-11		Methanol	ThySurgEv	-0.0202945	0.33109							t4.OH.Pro	ThyMedT4Ev	0.057641	0.100096
LDTG	WHR	0.368956	1.49611e-74		Dimethyl-sulfone	ThySurgEv	-0.00915723	0.00727441							Taurine	ThyMedT4Ev	-0.00283074	0.935689
L1AB	WHR	0.206308	2.29269e-23		Ornithine	ThySurgEv	0.0234578	0.641133							Ala	ThyMedNeoEv	-0.0412668	0.239281
L1CH	WHR	0.174092	5.3943e-17		Metionine	ThySurgEv	-0.000400904	0.333816							Arg	ThyMedNeoEv	0.0473749	0.176647
L1FC	WHR	0.152882	2.07227e-13		Glutamine	ThySurgEv	-0.0096657	0.345448							Asn	ThyMedNeoEv	0.0583992	0.0957021
L1PL	WHR	0.184826	5.42987e-19		Citrate	ThySurgEv	-0.0240836	0.12572							Asp	ThyMedNeoEv	0.0566115	0.106317
L1TG	WHR	0.373067	2.61938e-76		Acetate	ThySurgEv	-0.0106142	0.915336							Cit	ThyMedNeoEv	-0.00521422	0.881846
L2TG	WHR	0.278636	5.56689e-42		Acetoacetate	ThySurgEv	0.0233453	0.107541							Gln	ThyMedNeoEv	-0.0497585	0.155836
L3AB	WHR	0.0628989	0.00264112		Glutamate	ThySurgEv	0.0132201	0.000324314							Glu	ThyMedNeoEv	0.0572074	0.10268
L3CH	WHR	0.0166743	0.425841		Pyruvate	ThySurgEv	-0.00222942	0.943649							Gly	ThyMedNeoEv	0.0176539	0.614787
L3FC	WHR	-0.0125206	0.549879		Alanine	ThySurgEv	0.00157917	0.306287							His	ThyMedNeoEv	0.0456617	0.192835
L3PL	WHR	0.0189127	0.366394		Ethanol	ThySurgEv	-0.000132005	0.0351394							Lys	ThyMedNeoEv	0.039926	0.254903
L3TG	WHR	0.197904	1.35612e-21		Isoleucine	ThySurgEv	-0.00668825	0.025127							Met	ThyMedNeoEv	0.00342649	0.922194
L5AB	WHR	0.171045	1.88957e-16		2-Methylglutarate	ThySurgEv	-0.0113818	0.144978							Orn	ThyMedNeoEv	-0.0576544	0.100017
L5CH	WHR	0.133126	1.70488e-10		Leucine	ThySurgEv	-0.00502597	0.0132926							Phe	ThyMedNeoEv	0.0496096	0.15708
L5FC	WHR	0.0722121	0.000554459		Phenylalanine	ThySurgEv	-0.0105995	0.00105917							Pro	ThyMedNeoEv	-0.0540789	0.122924
L5PL	WHR	0.118792	1.24806e-08		Glucose	ThySurgEv	-0.0109173	0.610691							Ser	ThyMedNeoEv	0.0433525	0.21634
L6AB	WHR	0.231974	2.86022e-29		Tyrosine	ThySurgEv	0.00794963	0.0459259							Thr	ThyMedNeoEv	0.00327751	0.925567
L6CH	WHR	0.162584	5.44444e-15		Creatinine	ThySurgEv	-0.0126187	0.356027							Trp	ThyMedNeoEv	0.013259	0.705463
L6FC	WHR	0.0226095	0.280211		Valine	ThySurgEv	-0.00804741	0.0503362							Tyr	ThyMedNeoEv	-0.0555687	0.112926
L6PL	WHR	0.140214	1.70672e-11		Proline-betaine	ThySurgEv	-0.0323559	0.805968							Val	ThyMedNeoEv	0.0216018	0.538015
L6TG	WHR	0.279916	2.28896e-42		Histidine	ThySurgEv	-0.0336319	0.94963							xLeu	ThyMedNeoEv	-0.00625706	0.858444
HDA1	WHR	-0.205877	2.83814e-23		Lysine	ThySurgEv	-0.00110004	0.0968836							ADMA	ThyMedNeoEv	-0.0519932	0.138064
HDA2	WHR	0.0061928	0.767431		3-Hydroxybutyrate	ThySurgEv	0.010179	0.48996							Creatinine	ThyMedNeoEv	-0.00491626	0.888553
HDCH	WHR	-0.285206	5.52465e-44		Formate	AlRhinCu	0.00623247	0.0668022							Kynurenine	ThyMedNeoEv	-0.0554197	0.113896
HDFC	WHR	-0.151585	3.31324e-13		Creatine	AlRhinCu	-0.0247591	0.92658							Met.SO	ThyMedNeoEv	0.0342649	0.328576
HDPL	WHR	-0.251406	3.02274e-34		Lactate	AlRhinCu	-0.0405623	0.616999							Putrescine	ThyMedNeoEv	-0.0578034	0.0991419
HDTG	WHR	0.263186	1.75866e-37		Glycine	AlRhinCu	-0.0155436	0.00360779							Sarcosine	ThyMedNeoEv	-0.0300935	0.390897
H1A2	WHR	-0.0962738	4.06129e-06		Methanol	AlRhinCu	0.0120927	0.0697092							SDMA	ThyMedNeoEv	-0.0516953	0.14034
H1CH	WHR	-0.183695	8.93866e-19		Dimethyl-sulfone	AlRhinCu	-0.0826272	0.466707							Serotonin	ThyMedNeoEv	0.0418627	0.232558
H1FC	WHR	-0.179719	5.01874e-18		Ornithine	AlRhinCu	-0.0399527	0.105882							t4.OH.Pro	ThyMedNeoEv	0.0345628	0.324385
H1PL	WHR	-0.195214	4.81963e-21		Metionine	AlRhinCu	-0.0299278	0.0406882							Taurine	ThyMedNeoEv	-0.0359036	0.305957
H1TG	WHR	0.160352	1.2834e-14		Glutamine	AlRhinCu	-0.0280939	0.00249072							Ala	ThyIodEv	-0.0518514	0.139144
H2A1	WHR	-0.118452	1.37372e-08		Citrate	AlRhinCu	-0.0535019	0.0496814							Arg	ThyIodEv	0.0162374	0.643459
H2A2	WHR	0.0519919	0.0129722		Acetate	AlRhinCu	-0.0232685	0.748223							Asn	ThyIodEv	0.024854	0.478598
H2CH	WHR	-0.195053	5.19457e-21		Acetoacetate	AlRhinCu	-0.0328989	0.170847							Asp	ThyIodEv	0.00335573	0.923796
H2FC	WHR	-0.147637	1.34864e-12		Glutamate	AlRhinCu	-0.0183781	0.363443							Cit	ThyIodEv	0.0146786	0.675635
H2PL	WHR	-0.13888	2.65636e-11		Pyruvate	AlRhinCu	-0.0399237	0.803795							Gln	ThyIodEv	0.052739	0.132493
H2TG	WHR	0.262368	2.98691e-37		Alanine	AlRhinCu	-0.022565	0.894382							Glu	ThyIodEv	-0.0100888	0.773666
H3A1	WHR	0.0333824	0.1108		Ethanol	AlRhinCu	-0.0210999	0.604336							Gly	ThyIodEv	0.0787622	0.0245404
H3A2	WHR	0.113405	5.53741e-08		Isoleucine	AlRhinCu	-0.0133204	0.985587							His	ThyIodEv	0.0466988	0.182911
H3CH	WHR	-0.160416	1.25238e-14		2-Methylglutarate	AlRhinCu	-0.0285345	0.778442							Lys	ThyIodEv	-0.000411347	0.990645
H3FC	WHR	-0.180165	4.1436e-18		Leucine	AlRhinCu	-0.0155402	0.5946							Met	ThyIodEv	0.0109115	0.755773
H3PL	WHR	-0.148328	1.05768e-12		Phenylalanine	AlRhinCu	-0.0017024	0.472731							Orn	ThyIodEv	0.0121889	0.728254
H3TG	WHR	0.314951	9.54621e-54		Glucose	AlRhinCu	-0.0256266	0.457073							Phe	ThyIodEv	-0.000801045	0.981783
H4A1	WHR	-0.0911727	1.28288e-05		Tyrosine	AlRhinCu	-0.00343896	0.201997							Pro	ThyIodEv	-0.0403986	0.249317
H4A2	WHR	-0.0475022	0.023224		Creatinine	AlRhinCu	-0.0368826	0.542197							Ser	ThyIodEv	0.0463091	0.186595
H4CH	WHR	-0.212104	1.23718e-24		Valine	AlRhinCu	-0.0164008	0.54862							Thr	ThyIodEv	-0.0149817	0.66933
H4FC	WHR	-0.174743	4.11535e-17		Proline-betaine	AlRhinCu	-0.000954507	0.0963487							Trp	ThyIodEv	-0.00976408	0.780762
H4PL	WHR	-0.208223	8.82141e-24		Histidine	AlRhinCu	0.0202769	0.00303322							Tyr	ThyIodEv	-0.0172116	0.623679
H4TG	WHR	0.292689	2.47789e-46		Lysine	AlRhinCu	-0.0188374	0.189651							Val	ThyIodEv	-0.027517	0.432745
TPA1	MealDyN	-0.01372	0.512324		3-Hydroxybutyrate	AlRhinCu	-0.0559112	0.596445							xLeu	ThyIodEv	-0.0364584	0.29854
TPA2	MealDyN	-0.0395994	0.0585184		Formate	Health	-0.0408238	0.632172							ADMA	ThyIodEv	0.0194199	0.579849
TPAB	MealDyN	-0.064906	0.00191678		Creatine	Health	-0.0870223	0.986458							Creatinine	ThyIodEv	-0.0383852	0.273714
TPCH	MealDyN	-0.0500325	0.0168128		Lactate	Health	-0.091782	0.653089							Kynurenine	ThyIodEv	-0.0309593	0.377405
TPTG	MealDyN	-0.0432511	0.0387903		Glycine	Health	-0.0424874	0.864148							Met.SO	ThyIodEv	0.00547741	0.875929
VLAB	MealDyN	-0.0534367	0.0106594		Methanol	Health	-0.0379687	0.508401							Putrescine	ThyIodEv	-0.0165838	0.636396
VLCH	MealDyN	-0.0447931	0.0323427		Dimethyl-sulfone	Health	0.00576463	0.176791							Sarcosine	ThyIodEv	-0.0150034	0.66888
VLFC	MealDyN	-0.0430602	0.0396595		Ornithine	Health	-0.0686621	0.0694487							SDMA	ThyIodEv	0.00119074	0.972924
VLPL	MealDyN	-0.0386787	0.0646345		Metionine	Health	-0.115066	0.612498							Serotonin	ThyIodEv	0.0168003	0.631999
VLTG	MealDyN	-0.0401845	0.0548872		Glutamine	Health	-0.00349643	0.7896							t4.OH.Pro	ThyIodEv	0.02795	0.425537
V1CH	MealDyN	-0.0309492	0.139322		Citrate	Health	-0.0230944	0.772401							Taurine	ThyIodEv	0.0187704	0.59259
V1FC	MealDyN	-0.0339057	0.105314		Acetate	Health	-0.100865	0.311009							Ala	ThySurgEv	0.0290401	0.407701
V1PL	MealDyN	-0.0341831	0.102495		Acetoacetate	Health	-0.147002	0.868421							Arg	ThySurgEv	0.0356	0.310068
V1TG	MealDyN	-0.0250132	0.232211		Glutamate	Health	-0.230426	0.85828							Asn	ThySurgEv	-0.0019548	0.955564
V2CH	MealDyN	-0.0471599	0.0242368		Pyruvate	Health	-0.0597464	0.987541							Asp	ThySurgEv	0.0332881	0.34256
V2FC	MealDyN	-0.0444602	0.0336509		Alanine	Health	-0.107144	0.640408							Cit	ThySurgEv	-0.0288146	0.411354
V2PL	MealDyN	-0.050274	0.016291		Ethanol	Health	-0.159522	0.567528							Gln	ThySurgEv	0.0143415	0.682674
V2TG	MealDyN	-0.0525887	0.0119678		Isoleucine	Health	-0.141104	0.511017							Glu	ThySurgEv	0.0492272	0.160306
V3CH	MealDyN	-0.0539587	0.00991856		2-Methylglutarate	Health	-0.0981551	0.538004							Gly	ThySurgEv	0.00915375	0.794148
V3FC	MealDyN	-0.048319	0.0209545		Leucine	Health	-0.175311	0.415187							His	ThySurgEv	0.0168226	0.631546
V3PL	MealDyN	-0.0539636	0.00991195		Phenylalanine	Health	-0.177122	0.682235							Lys	ThySurgEv	0.0315212	0.368803
V3TG	MealDyN	-0.0602838	0.00395853		Glucose	Health	-0.101398	0.446769							Met	ThySurgEv	0.0319347	0.362552
V4CH	MealDyN	-0.055477	0.00801777		Tyrosine	Health	-0.0770005	0.664885							Orn	ThySurgEv	0.0479867	0.171118
V4FC	MealDyN	-0.056582	0.00684653		Creatinine	Health	-0.117952	0.189986							Phe	ThySurgEv	0.0487762	0.164176
V4PL	MealDyN	-0.0600352	0.00411065		Valine	Health	-0.13499	0.924812							Pro	ThySurgEv	0.0444906	0.20451
V4TG	MealDyN	-0.0664822	0.00148119		Proline-betaine	Health	-0.0162669	0.0777597							Ser	ThySurgEv	0.0220855	0.528949
V5CH	MealDyN	-0.0471909	0.0241435		Histidine	Health	0.047354	0.231237							Thr	ThySurgEv	-0.0331377	0.344746
V5FC	MealDyN	-0.0278083	0.184102		Lysine	Health	-0.133893	0.445756							Trp	ThySurgEv	0.035788	0.307519
V5PL	MealDyN	-0.0394275	0.0596224		3-Hydroxybutyrate	Health	-0.131653	0.979417							Tyr	ThySurgEv	0.0548849	0.117433
V5TG	MealDyN	-0.0402753	0.0543405		Formate	SatLif	-0.0119104	0.936793							Val	ThySurgEv	0.0232133	0.508118
IDAB	MealDyN	-0.0515585	0.0137475		Creatine	SatLif	0.00427314	0.902915							xLeu	ThySurgEv	0.0412201	0.239814
IDCH	MealDyN	-0.0527355	0.0117316		Lactate	SatLif	0.00432873	0.871256							ADMA	ThySurgEv	0.037536	0.284476
IDFC	MealDyN	-0.056489	0.00693886		Glycine	SatLif	-0.0324801	0.236896							Creatinine	ThySurgEv	-0.0261079	0.456685
IDPL	MealDyN	-0.0543621	0.00937797		Methanol	SatLif	-0.0241589	0.857877							Kynurenine	ThySurgEv	0.0588697	0.0930543
IDTG	MealDyN	-0.0477471	0.0225223		Dimethyl-sulfone	SatLif	0.0403066	0.154449							Met.SO	ThySurgEv	0.0502422	0.151849
LDAB	MealDyN	-0.0513396	0.0141545		Ornithine	SatLif	-0.030092	0.624169							Putrescine	ThySurgEv	-0.00139092	0.968374
LDCH	MealDyN	-0.0417229	0.0462254		Metionine	SatLif	-0.0347241	0.871937							Sarcosine	ThySurgEv	-0.0280063	0.424603
LDFC	MealDyN	-0.0377153	0.0715896		Glutamine	SatLif	-0.0208245	0.456332							SDMA	ThySurgEv	0.0523098	0.135678
LDPL	MealDyN	-0.042577	0.0419345		Citrate	SatLif	0.0205379	0.781685							Serotonin	ThySurgEv	0.0579111	0.0985128
LDTG	MealDyN	-0.0693689	0.000910942		Acetate	SatLif	-0.0218468	0.781906							t4.OH.Pro	ThySurgEv	0.0315024	0.369089
L1AB	MealDyN	-0.0358422	0.0868639		Acetoacetate	SatLif	-0.0291231	0.8758							Taurine	ThySurgEv	0.0530805	0.130002
L1CH	MealDyN	-0.0335623	0.10889		Glutamate	SatLif	-0.0489002	0.448869							Ala	AlRhinCu	0.0516694	0.140539
L1FC	MealDyN	-0.0370318	0.076886		Pyruvate	SatLif	-0.000154884	0.107244							Arg	AlRhinCu	0.0551833	0.115449
L1PL	MealDyN	-0.0370988	0.0763535		Alanine	SatLif	-0.0046645	0.532591							Asn	AlRhinCu	0.0506033	0.148924
L1TG	MealDyN	-0.0648202	0.0019436		Ethanol	SatLif	-0.0184008	0.599289							Asp	AlRhinCu	0.0287761	0.411979
L2TG	MealDyN	-0.0422821	0.0433765		Isoleucine	SatLif	-0.0252616	0.278313							Cit	AlRhinCu	-0.092185	0.00845633
L3AB	MealDyN	-0.0224266	0.284121		2-Methylglutarate	SatLif	-0.00204141	0.511223							Gln	AlRhinCu	-0.0308621	0.378905
L3CH	MealDyN	-0.0155028	0.459074		Leucine	SatLif	-0.0171486	0.217153							Glu	AlRhinCu	0.0331455	0.344632
L3FC	MealDyN	-0.0271492	0.194722		Phenylalanine	SatLif	-0.0418931	0.916403							Gly	AlRhinCu	-0.0275127	0.432817
L3PL	MealDyN	-0.0193442	0.35556		Glucose	SatLif	-0.0287493	0.684085							His	AlRhinCu	0.0701998	0.0451263
L3TG	MealDyN	-0.0285761	0.172279		Tyrosine	SatLif	-0.0240453	0.769534							Lys	AlRhinCu	0.0636392	0.0693955
L5AB	MealDyN	-0.04319	0.039067		Creatinine	SatLif	-0.00884265	0.387417							Met	AlRhinCu	0.0479251	0.171669
L5CH	MealDyN	-0.0348423	0.0960359		Valine	SatLif	-0.0276266	0.195217							Orn	AlRhinCu	-0.00759379	0.82863
L5FC	MealDyN	-0.0463776	0.0266959		Proline-betaine	SatLif	-0.00831423	0.402157							Phe	AlRhinCu	0.0463722	0.185994
L5PL	MealDyN	-0.0347963	0.0964755		Histidine	SatLif	0.0142612	0.480031							Pro	AlRhinCu	0.0802547	0.0219456
L6AB	MealDyN	-0.0276816	0.186109		Lysine	SatLif	-0.0281012	0.224992							Ser	AlRhinCu	0.034863	0.320198
L6CH	MealDyN	-0.0143322	0.493682		3-Hydroxybutyrate	SatLif	-0.0188862	0.806144							Thr	AlRhinCu	0.0838937	0.0165949
L6FC	MealDyN	-0.0245944	0.240125		Formate	RestLie24H	0.0164843	0.899301							Trp	AlRhinCu	0.083308	0.0173701
L6PL	MealDyN	-0.0132984	0.525372		Creatine	RestLie24H	0.0440265	0.991058							Tyr	AlRhinCu	0.0673505	0.0546099
L6TG	MealDyN	-0.0260469	0.213474		Lactate	RestLie24H	0.100783	0.887117							Val	AlRhinCu	0.0205572	0.557854
HDA1	MealDyN	-0.0126445	0.545938		Glycine	RestLie24H	-0.00643946	0.19121							xLeu	AlRhinCu	0.0580721	0.0975784
HDA2	MealDyN	-0.0392478	0.0607945		Methanol	RestLie24H	0.0464644	0.332417							ADMA	AlRhinCu	0.00436939	0.900882
HDCH	MealDyN	0.0115011	0.582836		Dimethyl-sulfone	RestLie24H	0.0168506	0.661887							Creatinine	AlRhinCu	0.0222418	0.526037
HDFC	MealDyN	0.00727416	0.728307		Ornithine	RestLie24H	0.070959	0.262556							Kynurenine	AlRhinCu	-0.0104365	0.766089
HDPL	MealDyN	0.0117558	0.574517		Metionine	RestLie24H	0.0893361	0.984725							Met.SO	AlRhinCu	0.0526828	0.132908
HDTG	MealDyN	-0.0272891	0.192431		Glutamine	RestLie24H	0.00787078	0.644374							Putrescine	AlRhinCu	-0.044352	0.205926
H1A2	MealDyN	0.0346509	0.0978763		Citrate	RestLie24H	0.0726277	0.250034							Sarcosine	AlRhinCu	0.000190832	0.99566
H1CH	MealDyN	0.0383128	0.0672075		Acetate	RestLie24H	0.0705201	0.612232							SDMA	AlRhinCu	0.00399431	0.909352
H1FC	MealDyN	0.0340361	0.103982		Acetoacetate	RestLie24H	0.122317	0.264851							Serotonin	AlRhinCu	-0.0028888	0.934373
H1PL	MealDyN	0.0401566	0.0550558		Glutamate	RestLie24H	0.156067	0.527815							t4.OH.Pro	AlRhinCu	0.0206822	0.555461
H1TG	MealDyN	4.34783e-05	0.998343		Pyruvate	RestLie24H	0.0781724	0.915213							Taurine	AlRhinCu	0.0110946	0.75181
H2A1	MealDyN	0.0171701	0.412209		Alanine	RestLie24H	0.102654	0.939886							Ala	Health	-0.104504	0.00281726
H2A2	MealDyN	0.0105578	0.614121		Ethanol	RestLie24H	0.133007	0.99497							Arg	Health	-0.118933	0.000668475
H2CH	MealDyN	0.0109296	0.601703		Isoleucine	RestLie24H	0.115397	0.749425							Asn	Health	0.0317499	0.365338
H2FC	MealDyN	0.00192538	0.926741		2-Methylglutarate	RestLie24H	0.0962724	0.586752							Asp	Health	-0.229863	3.11083e-11
H2PL	MealDyN	0.0131007	0.531546		Leucine	RestLie24H	0.136336	0.810319							Cit	Health	-0.115226	0.00098268
H2TG	MealDyN	-0.0266686	0.202744		Phenylalanine	RestLie24H	0.104766	0.612724							Gln	Health	0.0489477	0.162696
H3A1	MealDyN	-0.0328997	0.116058		Glucose	RestLie24H	0.101907	0.602111							Glu	Health	-0.245543	1.17597e-12
H3A2	MealDyN	-0.0296625	0.156532		Tyrosine	RestLie24H	0.0449949	0.704215							Gly	Health	0.0406204	0.246727
H3CH	MealDyN	-0.0169861	0.417238		Creatinine	RestLie24H	0.121473	0.546758							His	Health	0.0265383	0.449295
H3FC	MealDyN	-0.0158708	0.448481		Valine	RestLie24H	0.0970013	0.700751							Lys	Health	-0.0979347	0.00513725
H3PL	MealDyN	-0.0101485	0.627925		Proline-betaine	RestLie24H	0.0225848	0.122214							Met	Health	0.0359717	0.305041
H3TG	MealDyN	-0.0478336	0.0222789		Histidine	RestLie24H	-0.00531138	0.108157							Orn	Health	-0.137231	8.48404e-05
H4A1	MealDyN	-0.0550858	0.00847343		Lysine	RestLie24H	0.103262	0.958105							Phe	Health	-0.169955	1.06075e-06
H4A2	MealDyN	-0.0542051	0.00958522		3-Hydroxybutyrate	RestLie24H	0.119131	0.62689							Pro	Health	-0.0509013	0.146543
H4CH	MealDyN	-0.0358468	0.0868231		Formate	RestSit24H	-0.000179831	0.201676							Ser	Health	-0.0278083	0.427888
H4FC	MealDyN	-0.0490628	0.0190584		Creatine	RestSit24H	-0.0183489	0.0443079							Thr	Health	0.00883201	0.80123
H4PL	MealDyN	-0.0461938	0.0273041		Lactate	RestSit24H	0.0368153	0.0323807							Trp	Health	-0.018045	0.60697
H4TG	MealDyN	-0.0599131	0.00418725		Glycine	RestSit24H	-0.00803535	0.0492405							Tyr	Health	-0.0610225	0.0816783
TPA1	TmMeal	0.0465529	0.0261269		Methanol	RestSit24H	-0.0509139	0.258726							Val	Health	-0.111336	0.00145521
TPA2	TmMeal	0.0556	0.00787906		Dimethyl-sulfone	RestSit24H	-0.0213098	0.0118709							xLeu	Health	-0.1321	0.000155567
TPAB	TmMeal	0.0403394	0.0539578		Ornithine	RestSit24H	-0.00898059	0.00766328							ADMA	Health	-0.112094	0.00134929
TPCH	TmMeal	0.0276244	0.187021		Metionine	RestSit24H	0.00921658	0.00404128							Creatinine	Health	-0.0122267	0.727444
TPTG	TmMeal	-0.0547738	0.00885335		Glutamine	RestSit24H	-0.00207042	0.0204913							Kynurenine	Health	-0.0888899	0.011124
VLAB	TmMeal	-0.0297241	0.155673		Citrate	RestSit24H	0.0260764	0.000266103							Met.SO	Health	-0.0977229	0.00523483
VLCH	TmMeal	-0.0199577	0.340505		Acetate	RestSit24H	-0.0249467	0.914263							Putrescine	Health	0.032666	0.351661
VLFC	TmMeal	-0.033718	0.107257		Acetoacetate	RestSit24H	-0.00197953	0.409918							Sarcosine	Health	0.017307	0.621757
VLPL	TmMeal	-0.0626941	0.0027276		Glutamate	RestSit24H	0.0126776	0.786874							SDMA	Health	-0.05743	0.101347
VLTG	TmMeal	-0.0585289	0.00515121		Pyruvate	RestSit24H	0.0694215	0.48511							Serotonin	Health	0.132647	0.000145977
V1CH	TmMeal	-0.0612584	0.00341017		Alanine	RestSit24H	0.0460213	0.278531							t4.OH.Pro	Health	-0.112934	0.00124024
V1FC	TmMeal	-0.0851839	4.59486e-05		Ethanol	RestSit24H	0.0134705	0.318959							Taurine	Health	-0.0393652	0.261643
V1PL	TmMeal	-0.0690433	0.000963152		Isoleucine	RestSit24H	0.0294788	0.682276							Ala	SatLif	-0.0210815	0.547852
V1TG	TmMeal	-0.0961141	4.21393e-06		2-Methylglutarate	RestSit24H	0.0189122	0.509231							Arg	SatLif	-0.0760719	0.0298912
V2CH	TmMeal	-0.0156419	0.455052		Leucine	RestSit24H	0.0196626	0.461684							Asn	SatLif	-0.0408547	0.244008
V2FC	TmMeal	-0.0234708	0.262292		Phenylalanine	RestSit24H	0.0316698	0.391358							Asp	SatLif	0.0163169	0.641836
V2PL	TmMeal	-0.00584576	0.780119		Glucose	RestSit24H	0.00545039	0.104182							Cit	SatLif	0.0294052	0.40183
V2TG	TmMeal	-0.0018624	0.929131		Tyrosine	RestSit24H	0.000301873	0.0776752							Gln	SatLif	-0.000547239	0.987555
V3CH	TmMeal	0.0288173	0.168684		Creatinine	RestSit24H	0.0195056	0.00226957							Glu	SatLif	0.00904712	0.796494
V3FC	TmMeal	-0.00625851	0.765035		Valine	RestSit24H	0.0361787	0.212345							Gly	SatLif	-0.0144836	0.679704
V3PL	TmMeal	-0.00885214	0.672486		Proline-betaine	RestSit24H	-0.00620132	0.3223							His	SatLif	-0.0129035	0.713006
V3TG	TmMeal	0.0132403	0.527182		Histidine	RestSit24H	0.0383443	0.0233676							Lys	SatLif	-0.0490574	0.161755
V4CH	TmMeal	0.0217667	0.298534		Lysine	RestSit24H	0.0129138	0.021358							Met	SatLif	-0.0372621	0.288008
V4FC	TmMeal	0.0202561	0.333334		3-Hydroxybutyrate	RestSit24H	-0.00522664	0.403239							Orn	SatLif	-0.0312432	0.373044
V4PL	TmMeal	0.0191178	0.36122		Formate	Alcohol	-0.0483061	0.765984							Phe	SatLif	-0.00247444	0.94377
V4TG	TmMeal	0.0156365	0.455208		Creatine	Alcohol	0.000466922	0.23699							Pro	SatLif	-0.0427176	0.22315
V5CH	TmMeal	0.0177854	0.395658		Lactate	Alcohol	-0.0757782	0.0526436							Ser	SatLif	-0.042176	0.229079
V5FC	TmMeal	-0.0732097	0.000463865		Glycine	Alcohol	-0.0528739	0.457891							Thr	SatLif	-0.0169037	0.629902
V5PL	TmMeal	-0.019816	0.343945		Methanol	Alcohol	-0.064434	0.5636							Trp	SatLif	-0.0626846	0.0736879
V5TG	TmMeal	-0.0302735	0.148168		Dimethyl-sulfone	Alcohol	-0.0888428	7.73106e-05							Tyr	SatLif	-0.0417614	0.233692
IDAB	TmMeal	-0.00969527	0.643361		Ornithine	Alcohol	-0.089191	0.0563025							Val	SatLif	-0.0576535	0.100022
IDCH	TmMeal	0.0154411	0.460863		Metionine	Alcohol	-0.0314893	0.152858							xLeu	SatLif	-0.0501376	0.152705
IDFC	TmMeal	0.0124864	0.55097		Glutamine	Alcohol	-0.0619688	0.179635							ADMA	SatLif	0.00514926	0.883308
IDPL	TmMeal	-0.0127951	0.541166		Citrate	Alcohol	-0.126013	0.0105642							Creatinine	SatLif	-0.0274381	0.434066
IDTG	TmMeal	-0.0509633	0.014879		Acetate	Alcohol	-0.088248	0.266428							Kynurenine	SatLif	0.0250976	0.474298
LDAB	TmMeal	0.0442808	0.0343749		Acetoacetate	Alcohol	-0.086055	0.116067							Met.SO	SatLif	-0.0262037	0.455034
LDCH	TmMeal	0.0617201	0.00317537		Glutamate	Alcohol	-0.147854	0.3801							Putrescine	SatLif	0.0149006	0.671015
LDFC	TmMeal	0.0714815	0.000630963		Pyruvate	Alcohol	-0.0325044	0.0564819							Sarcosine	SatLif	-0.018662	0.594729
LDPL	TmMeal	0.068562	0.00104543		Alanine	Alcohol	-0.106464	0.28116							SDMA	SatLif	0.00874569	0.803132
LDTG	TmMeal	0.0424531	0.0425355		Ethanol	Alcohol	-0.11419	0.313584							Serotonin	SatLif	0.0154772	0.659071
L1AB	TmMeal	0.0220237	0.292863		Isoleucine	Alcohol	-0.123491	0.524686							t4.OH.Pro	SatLif	-0.03115	0.374472
L1CH	TmMeal	0.0219156	0.29524		2-Methylglutarate	Alcohol	-0.0413653	0.172905							Taurine	SatLif	0.00940319	0.78867
L1FC	TmMeal	0.0346705	0.0976865		Leucine	Alcohol	-0.121128	0.45799							Ala	RestLie24H	0.12751	0.000262744
L1PL	TmMeal	0.0258578	0.216817		Phenylalanine	Alcohol	-0.12759	0.935205							Arg	RestLie24H	0.0398823	0.255424
L1TG	TmMeal	0.0163554	0.434746		Glucose	Alcohol	-0.0566293	0.220957							Asn	RestLie24H	-0.00282551	0.935808
L2TG	TmMeal	-0.0101028	0.629473		Tyrosine	Alcohol	-0.0526694	0.869553							Asp	RestLie24H	0.159953	4.45474e-06
L3AB	TmMeal	0.0994726	1.91602e-06		Creatinine	Alcohol	-0.0922344	0.0780843							Cit	RestLie24H	0.11997	0.000598962
L3CH	TmMeal	0.0989886	2.14984e-06		Valine	Alcohol	-0.0868326	0.433471							Gln	RestLie24H	-0.000819624	0.981361
L3FC	TmMeal	0.109342	1.62933e-07		Proline-betaine	Alcohol	-0.0182383	0.963643							Glu	RestLie24H	0.159556	4.70815e-06
L3PL	TmMeal	0.106904	3.05836e-07		Histidine	Alcohol	0.053627	0.332838							Gly	RestLie24H	-0.0631616	0.0715165
L3TG	TmMeal	-0.00119287	0.954573		Lysine	Alcohol	-0.0846878	0.368305							His	RestLie24H	0.00209123	0.952467
L5AB	TmMeal	0.028946	0.166789		3-Hydroxybutyrate	Alcohol	-0.0444989	0.00753763							Lys	RestLie24H	0.055244	0.115049
L5CH	TmMeal	0.0255556	0.222239		Formate	Smoking	-0.0165169	0.000135826							Met	RestLie24H	0.00614976	0.860846
L5FC	TmMeal	0.0751918	0.00032334		Creatine	Smoking	0.0395221	0.0013941							Orn	RestLie24H	0.112923	0.00124166
L5PL	TmMeal	0.028236	0.177444		Lactate	Smoking	0.0401086	3.10407e-07							Phe	RestLie24H	0.135781	0.000100917
L6AB	TmMeal	-0.0407488	0.0515646		Glycine	Smoking	0.0334602	0.0335332							Pro	RestLie24H	0.0613794	0.0799055
L6CH	TmMeal	-0.0481673	0.0213608		Methanol	Smoking	-0.0834293	5.28772e-05							Ser	RestLie24H	-0.0110537	0.752694
L6FC	TmMeal	0.0122892	0.557278		Dimethyl-sulfone	Smoking	-0.104195	1.19421e-12							Thr	RestLie24H	-0.0593077	0.0906422
L6PL	TmMeal	-0.0475672	0.0230359		Ornithine	Smoking	0.00683814	4.14523e-08							Trp	RestLie24H	0.0190321	0.587442
L6TG	TmMeal	-0.0129205	0.53721		Metionine	Smoking	0.0475263	1.26364e-07							Tyr	RestLie24H	0.0914402	0.00900353
HDA1	TmMeal	0.0497813	0.0173709		Glutamine	Smoking	-0.0197109	0.0163732							Val	RestLie24H	0.0976624	0.00526301
HDA2	TmMeal	0.0462523	0.0271092		Citrate	Smoking	-0.0961038	1.23102e-06							xLeu	RestLie24H	0.0985572	0.00485995
HDCH	TmMeal	0.0142732	0.495463		Acetate	Smoking	-0.046842	5.60741e-21							ADMA	RestLie24H	0.0983264	0.00496116
HDFC	TmMeal	0.018209	0.384499		Acetoacetate	Smoking	0.00833062	1.89336e-17							Creatinine	RestLie24H	0.0663296	0.0583886
HDPL	TmMeal	0.0348116	0.0963286		Glutamate	Smoking	0.00780129	2.76447e-25							Kynurenine	RestLie24H	0.121986	0.000482689
HDTG	TmMeal	0.0219151	0.295251		Pyruvate	Smoking	0.069018	0.950262							Met.SO	RestLie24H	0.0365307	0.297582
H1A2	TmMeal	-0.0498131	0.0172993		Alanine	Smoking	-0.0407188	8.82001e-12							Putrescine	RestLie24H	-0.0251846	0.472766
H1CH	TmMeal	-0.0547208	0.00891945		Ethanol	Smoking	0.0206906	6.58158e-16							Sarcosine	RestLie24H	0.0740013	0.0346643
H1FC	TmMeal	-0.0161364	0.440921		Isoleucine	Smoking	-0.0428499	6.12146e-11							SDMA	RestLie24H	0.10228	0.00346571
H1PL	TmMeal	-0.0381513	0.0683695		2-Methylglutarate	Smoking	-0.0172741	1.60527e-09							Serotonin	RestLie24H	-0.120455	0.000568839
H1TG	TmMeal	-0.00505445	0.809265		Leucine	Smoking	-0.0435115	1.36077e-22							t4.OH.Pro	RestLie24H	0.0221313	0.528096
H2A1	TmMeal	-0.0183491	0.380853		Phenylalanine	Smoking	-0.0153408	1.03425e-13							Taurine	RestLie24H	0.0476183	0.174432
H2A2	TmMeal	-0.0573206	0.00615189		Glucose	Smoking	-0.00241334	4.97145e-11							Ala	RestSit24H	0.0537445	0.12526
H2CH	TmMeal	0.0106272	0.611796		Tyrosine	Smoking	-0.0502414	5.57749e-10							Arg	RestSit24H	-0.0380339	0.278132
H2FC	TmMeal	0.0658786	0.00163591		Creatinine	Smoking	-0.0624724	2.66807e-18							Asn	RestSit24H	0.0378338	0.28067
H2PL	TmMeal	0.00536334	0.797854		Valine	Smoking	-0.0399108	4.36379e-09							Asp	RestSit24H	-0.035766	0.307816
H2TG	TmMeal	0.0212872	0.309307		Proline-betaine	Smoking	-0.11657	0.00100249							Cit	RestSit24H	-0.0594509	0.0898647
H3A1	TmMeal	0.0328176	0.116971		Histidine	Smoking	0.00384678	7.74686e-05							Gln	RestSit24H	-0.0121598	0.728877
H3A2	TmMeal	-0.00913547	0.662641		Lysine	Smoking	-0.0164235	6.59097e-09							Glu	RestSit24H	-0.0273882	0.434902
H3CH	TmMeal	0.0612451	0.0034172		3-Hydroxybutyrate	Smoking	0.0220228	8.33243e-19							Gly	RestSit24H	-0.0490935	0.161446
H3FC	TmMeal	0.0765464	0.000251417		Formate	PhysAct	-0.0643577	0.219999							His	RestSit24H	-0.0228798	0.514233
H3PL	TmMeal	0.0379726	0.0696745		Creatine	PhysAct	-0.121547	0.744443							Lys	RestSit24H	0.0462733	0.186936
H3TG	TmMeal	0.00423269	0.839814		Lactate	PhysAct	-0.145704	0.967165							Met	RestSit24H	0.0160963	0.646345
H4A1	TmMeal	0.106401	3.47608e-07		Glycine	PhysAct	-0.0784822	0.00120032							Orn	RestSit24H	-0.0105951	0.762641
H4A2	TmMeal	0.0823614	8.15393e-05		Methanol	PhysAct	-0.0234356	0.263801							Phe	RestSit24H	-0.0652279	0.0627069
H4CH	TmMeal	0.0905804	1.46065e-05		Dimethyl-sulfone	PhysAct	-0.0876695	0.000754087							Pro	RestSit24H	0.0303839	0.386339
H4FC	TmMeal	0.158229	2.8687e-14		Ornithine	PhysAct	-0.134936	7.61303e-05							Ser	RestSit24H	-5.04702e-05	0.998852
H4PL	TmMeal	0.102417	9.40122e-07		Metionine	PhysAct	-0.127847	0.953867							Thr	RestSit24H	0.0596802	0.0886308
H4TG	TmMeal	0.0229236	0.273582		Glutamine	PhysAct	-0.0641983	0.015587							Trp	RestSit24H	-0.0499519	0.154233
TPA1	BreadCheeWhiN	0.024965	0.233113		Citrate	PhysAct	-0.101749	0.674087							Tyr	RestSit24H	-0.00695569	0.842834
TPA2	BreadCheeWhiN	0.0167248	0.424441		Acetate	PhysAct	-0.105262	0.000414632							Val	RestSit24H	-0.0153154	0.662416
TPAB	BreadCheeWhiN	0.104221	6.01913e-07		Acetoacetate	PhysAct	-0.176038	0.103469							xLeu	RestSit24H	-0.00829079	0.813178
TPCH	BreadCheeWhiN	0.103379	7.41841e-07		Glutamate	PhysAct	-0.201994	0.00226533							ADMA	RestSit24H	0.0438791	0.210807
TPTG	BreadCheeWhiN	0.0762707	0.000264711		Pyruvate	PhysAct	-0.0940677	0.0328471							Creatinine	RestSit24H	0.00133696	0.969601
VLAB	BreadCheeWhiN	0.0779572	0.00019263		Alanine	PhysAct	-0.122442	0.318332							Kynurenine	RestSit24H	-0.0396769	0.257882
VLCH	BreadCheeWhiN	0.0915824	1.17222e-05		Ethanol	PhysAct	-0.183382	0.336789							Met.SO	RestSit24H	-0.0843052	0.0160686
VLFC	BreadCheeWhiN	0.0874401	2.86828e-05		Isoleucine	PhysAct	-0.173272	0.00834563							Putrescine	RestSit24H	-0.0365334	0.297546
VLPL	BreadCheeWhiN	0.0659032	0.00162932		2-Methylglutarate	PhysAct	-0.132858	0.019735							Sarcosine	RestSit24H	-0.0389984	0.266117
VLTG	BreadCheeWhiN	0.0620426	0.00302019		Leucine	PhysAct	-0.17879	0.00217786							SDMA	RestSit24H	0.0115512	0.74195
V1CH	BreadCheeWhiN	0.0709268	0.00069549		Phenylalanine	PhysAct	-0.149261	0.448261							Serotonin	RestSit24H	-0.00148646	0.966203
V1FC	BreadCheeWhiN	0.05082	0.0151632		Glucose	PhysAct	-0.106041	0.107769							t4.OH.Pro	RestSit24H	-0.0217502	0.535226
V1PL	BreadCheeWhiN	0.0493274	0.018421		Tyrosine	PhysAct	-0.080751	9.82083e-08							Taurine	RestSit24H	0.019135	0.585422
V1TG	BreadCheeWhiN	0.042358	0.0430014		Creatinine	PhysAct	-0.16913	0.413761							Ala	Alcohol	-0.0945145	0.00693133
V2CH	BreadCheeWhiN	0.0913075	1.24543e-05		Valine	PhysAct	-0.142659	0.0415367							Arg	Alcohol	-0.0182296	0.603297
V2FC	BreadCheeWhiN	0.0761877	0.000268843		Proline-betaine	PhysAct	0.000896906	0.882871							Asn	Alcohol	0.151273	1.44496e-05
V2PL	BreadCheeWhiN	0.0710122	0.000685171		Histidine	PhysAct	-0.0236752	9.09301e-07							Asp	Alcohol	-0.139617	6.35315e-05
V2TG	BreadCheeWhiN	0.0842396	5.57787e-05		Lysine	PhysAct	-0.154305	0.676992							Cit	Alcohol	-0.175233	4.80575e-07
V3CH	BreadCheeWhiN	0.0816129	9.46545e-05		3-Hydroxybutyrate	PhysAct	-0.14794	0.277632							Gln	Alcohol	-0.0498436	0.15513
V3FC	BreadCheeWhiN	0.0720691	0.000568714		Formate	DelivN	0.0438153	8.06363e-06							Glu	Alcohol	-0.0459106	0.190418
V3PL	BreadCheeWhiN	0.0646506	0.00199756		Creatine	DelivN	0.0857263	1.15057e-08							Gly	Alcohol	-0.0169092	0.62979
V3TG	BreadCheeWhiN	0.0783922	0.000177287		Lactate	DelivN	0.0364426	0.00137981							His	Alcohol	0.146563	2.66438e-05
V4CH	BreadCheeWhiN	0.0984741	2.4284e-06		Glycine	DelivN	0.0829468	0.940338							Lys	Alcohol	0.0654648	0.0617566
V4FC	BreadCheeWhiN	0.10251	9.18795e-07		Methanol	DelivN	0.00756174	0.0100051							Met	Alcohol	0.0914979	0.00896002
V4PL	BreadCheeWhiN	0.0949597	5.49262e-06		Dimethyl-sulfone	DelivN	0.0693998	2.54209e-08							Orn	Alcohol	-0.0686536	0.0500846
V4TG	BreadCheeWhiN	0.0791894	0.000152105		Ornithine	DelivN	0.0682482	5.08353e-06							Phe	Alcohol	-0.045014	0.199231
V5CH	BreadCheeWhiN	0.0579996	0.00556989		Metionine	DelivN	0.0455725	6.39426e-06							Pro	Alcohol	-0.0699252	0.0459755
V5FC	BreadCheeWhiN	0.0533164	0.0108369		Glutamine	DelivN	0.027599	0.712844							Ser	Alcohol	-0.0100771	0.773923
V5PL	BreadCheeWhiN	0.0761375	0.000271371		Citrate	DelivN	0.0451902	0.000342244							Thr	Alcohol	0.135953	9.88654e-05
V5TG	BreadCheeWhiN	0.0843468	5.45699e-05		Acetate	DelivN	0.0705085	4.53519e-27							Trp	Alcohol	0.0729716	0.0372705
IDAB	BreadCheeWhiN	0.0996139	1.85247e-06		Acetoacetate	DelivN	0.0528747	2.31202e-24							Tyr	Alcohol	-0.000492947	0.988789
IDCH	BreadCheeWhiN	0.103754	6.76001e-07		Glutamate	DelivN	0.0576985	1.55092e-35							Val	Alcohol	-0.000676483	0.984616
IDFC	BreadCheeWhiN	0.0998499	1.75088e-06		Pyruvate	DelivN	-0.00924411	0.107407							xLeu	Alcohol	0.00545797	0.876366
IDPL	BreadCheeWhiN	0.0911285	1.29541e-05		Alanine	DelivN	0.0344345	1.20617e-07							ADMA	Alcohol	-0.0662453	0.05871
IDTG	BreadCheeWhiN	0.0689187	0.000983856		Ethanol	DelivN	0.0719056	3.20259e-19							Creatinine	Alcohol	0.0341332	0.33044
LDAB	BreadCheeWhiN	0.0816191	9.45364e-05		Isoleucine	DelivN	0.0755258	1.31195e-13							Kynurenine	Alcohol	-0.148806	1.99551e-05
LDCH	BreadCheeWhiN	0.0761365	0.000271419		2-Methylglutarate	DelivN	0.0361335	3.78418e-11							Met.SO	Alcohol	-0.0156671	0.655157
LDFC	BreadCheeWhiN	0.0773783	0.000214991		Leucine	DelivN	0.0845435	5.09295e-31							Putrescine	Alcohol	0.0303663	0.386615
LDPL	BreadCheeWhiN	0.0765455	0.000251457		Phenylalanine	DelivN	0.0395626	1.55303e-16							Sarcosine	Alcohol	-0.0365065	0.297902
LDTG	BreadCheeWhiN	0.093404	7.81301e-06		Glucose	DelivN	0.02758	6.75824e-05							SDMA	Alcohol	-0.105986	0.00244866
L1AB	BreadCheeWhiN	0.101974	1.0478e-06		Tyrosine	DelivN	0.0561467	8.04589e-10							Serotonin	Alcohol	0.0315503	0.368362
L1CH	BreadCheeWhiN	0.0988901	2.2007e-06		Creatinine	DelivN	0.0807003	1.4663e-16							t4.OH.Pro	Alcohol	0.0122373	0.727218
L1FC	BreadCheeWhiN	0.100917	1.35435e-06		Valine	DelivN	0.0423257	2.13591e-12							Taurine	Alcohol	0.102521	0.00338924
L1PL	BreadCheeWhiN	0.101744	1.10806e-06		Proline-betaine	DelivN	-0.0139643	0.437068							Ala	Smoking	-0.0170167	0.627615
L1TG	BreadCheeWhiN	0.0992017	2.04369e-06		Histidine	DelivN	-0.0342278	4.75111e-07							Arg	Smoking	0.0785293	0.0249683
L2TG	BreadCheeWhiN	0.084574	5.20904e-05		Lysine	DelivN	0.0511625	2.01377e-10							Asn	Smoking	0.0552256	0.11517
L3AB	BreadCheeWhiN	0.0523088	0.01243		3-Hydroxybutyrate	DelivN	0.0435612	3.20418e-25							Asp	Smoking	0.0283636	0.418716
L3CH	BreadCheeWhiN	0.0447988	0.0323208		Formate	DelivAgFiChi	0.0458257	0.0511358							Cit	Smoking	-0.103369	0.003133
L3FC	BreadCheeWhiN	0.0469771	0.0247931		Creatine	DelivAgFiChi	-0.0162892	3.13251e-05							Gln	Smoking	-0.029293	0.403628
L3PL	BreadCheeWhiN	0.047247	0.0239755		Lactate	DelivAgFiChi	-0.0204501	1.12167e-05							Glu	Smoking	0.0448084	0.201292
L3TG	BreadCheeWhiN	0.0939012	6.98507e-06		Glycine	DelivAgFiChi	-0.019417	0.0423682							Gly	Smoking	0.0818464	0.0194442
L5AB	BreadCheeWhiN	0.04599	0.0279921		Methanol	DelivAgFiChi	0.0117298	0.0697034							His	Smoking	0.0293962	0.401974
L5CH	BreadCheeWhiN	0.0426031	0.0418089		Dimethyl-sulfone	DelivAgFiChi	0.110085	0.783094							Lys	Smoking	-0.0325831	0.352885
L5FC	BreadCheeWhiN	0.0372936	0.0748214		Ornithine	DelivAgFiChi	0.00795636	0.0010278							Met	Smoking	-0.0286682	0.413736
L5PL	BreadCheeWhiN	0.0391964	0.0611334		Metionine	DelivAgFiChi	-0.0179437	3.52309e-08							Orn	Smoking	0.0339051	0.333684
L6AB	BreadCheeWhiN	0.0442964	0.0343113		Glutamine	DelivAgFiChi	0.0076197	0.867393							Phe	Smoking	-0.0247386	0.480644
L6CH	BreadCheeWhiN	0.0350366	0.0941947		Citrate	DelivAgFiChi	0.0676211	0.270023							Pro	Smoking	-0.0232379	0.50767
L6FC	BreadCheeWhiN	0.029998	0.151897		Acetate	DelivAgFiChi	0.0550997	1.37177e-06							Ser	Smoking	0.0649924	0.0636636
L6PL	BreadCheeWhiN	0.0280461	0.180378		Acetoacetate	DelivAgFiChi	0.0295196	1.68434e-12							Thr	Smoking	0.0464372	0.185377
L6TG	BreadCheeWhiN	0.0520617	0.0128511		Glutamate	DelivAgFiChi	0.0232669	6.82163e-29							Trp	Smoking	0.00303828	0.930986
HDA1	BreadCheeWhiN	0.0193812	0.354639		Pyruvate	DelivAgFiChi	-0.0230495	0.00429403							Tyr	Smoking	-0.0890026	0.0110216
HDA2	BreadCheeWhiN	0.0190189	0.363708		Alanine	DelivAgFiChi	0.0367264	2.87596e-07							Val	Smoking	-0.0186017	0.595921
HDCH	BreadCheeWhiN	0.00532744	0.799178		Ethanol	DelivAgFiChi	0.00112272	1.75967e-14							xLeu	Smoking	-0.0527219	0.13262
HDFC	BreadCheeWhiN	0.059314	0.00458243		Isoleucine	DelivAgFiChi	0.0175309	1.26776e-11							ADMA	Smoking	-0.0510083	0.145695
HDPL	BreadCheeWhiN	0.00204379	0.922249		2-Methylglutarate	DelivAgFiChi	0.0241682	2.61815e-06							Creatinine	Smoking	-0.110704	0.00154929
HDTG	BreadCheeWhiN	0.0662777	0.00153202		Leucine	DelivAgFiChi	0.0245165	3.24617e-17							Kynurenine	Smoking	-0.139666	6.31537e-05
H1A2	BreadCheeWhiN	-0.0103913	0.619721		Phenylalanine	DelivAgFiChi	0.0414813	1.51656e-17							Met.SO	Smoking	-0.106708	0.00228564
H1CH	BreadCheeWhiN	0.00316155	0.879992		Glucose	DelivAgFiChi	0.013886	1.20559e-06							Putrescine	Smoking	-0.0333056	0.342306
H1FC	BreadCheeWhiN	0.0179967	0.390068		Tyrosine	DelivAgFiChi	0.0638331	0.000230873							Sarcosine	Smoking	0.0206224	0.556606
H1PL	BreadCheeWhiN	-0.00039258	0.985043		Creatinine	DelivAgFiChi	0.021878	1.58158e-08							SDMA	Smoking	-0.157567	6.19527e-06
H1TG	BreadCheeWhiN	0.0462054	0.0272652		Valine	DelivAgFiChi	0.0334308	9.41485e-11							Serotonin	Smoking	0.10357	0.00307478
H2A1	BreadCheeWhiN	-0.00736245	0.725142		Proline-betaine	DelivAgFiChi	0.0687601	0.437234							t4.OH.Pro	Smoking	0.0291576	0.405807
H2A2	BreadCheeWhiN	-0.00858412	0.681851		Histidine	DelivAgFiChi	-0.0124021	0.023658							Taurine	Smoking	0.0712785	0.0419175
H2CH	BreadCheeWhiN	0.0092923	0.657217		Lysine	DelivAgFiChi	0.0170992	1.33683e-10							Ala	PhysAct	-0.0791747	0.023798
H2FC	BreadCheeWhiN	0.0245136	0.241674		3-Hydroxybutyrate	DelivAgFiChi	0.00575136	2.71009e-10							Arg	PhysAct	-0.0275546	0.432116
H2PL	BreadCheeWhiN	0.00555335	0.790855		Formate	DelivLAg	0.100023	0.000531142							Asn	PhysAct	0.109881	0.00168031
H2TG	BreadCheeWhiN	0.0594656	0.00447936		Creatine	DelivLAg	0.0494418	5.64271e-09							Asp	PhysAct	-0.152569	1.21697e-05
H3A1	BreadCheeWhiN	0.0351312	0.093309		Lactate	DelivLAg	0.046306	6.7008e-12							Cit	PhysAct	-0.124716	0.000358479
H3A2	BreadCheeWhiN	0.0179673	0.390843		Glycine	DelivLAg	0.0387314	0.584034							Gln	PhysAct	0.0254347	0.46838
H3CH	BreadCheeWhiN	0.00824113	0.693907		Methanol	DelivLAg	0.0383191	0.000411161							Glu	PhysAct	-0.155526	8.18318e-06
H3FC	BreadCheeWhiN	0.0263216	0.208683		Dimethyl-sulfone	DelivLAg	0.137166	1.09627e-05							Gly	PhysAct	0.0420268	0.230731
H3PL	BreadCheeWhiN	-0.00223211	0.915111		Ornithine	DelivLAg	0.0982068	7.01652e-11							His	PhysAct	0.07914	0.0238596
H3TG	BreadCheeWhiN	0.0587043	0.00501887		Metionine	DelivLAg	0.0583505	5.52757e-14							Lys	PhysAct	0.011572	0.741503
H4A1	BreadCheeWhiN	0.0371326	0.0760854		Glutamine	DelivLAg	0.024847	0.0711219							Met	PhysAct	0.0535241	0.126819
H4A2	BreadCheeWhiN	0.0153335	0.463993		Citrate	DelivLAg	0.114225	4.95708e-06							Orn	PhysAct	-0.108242	0.00197161
H4CH	BreadCheeWhiN	0.00499374	0.811512		Acetate	DelivLAg	0.125695	1.93014e-15							Phe	PhysAct	-0.123303	0.000418461
H4FC	BreadCheeWhiN	0.0242217	0.247327		Acetoacetate	DelivLAg	0.131206	7.83664e-22							Pro	PhysAct	-0.0619673	0.0770543
H4PL	BreadCheeWhiN	0.00136061	0.948194		Glutamate	DelivLAg	0.122125	2.98116e-25							Ser	PhysAct	0.0526139	0.133416
H4TG	BreadCheeWhiN	0.0609962	0.00355046		Pyruvate	DelivLAg	-0.00371385	0.0671606							Thr	PhysAct	0.083976	0.0164884
TPA1	DriMilkGlDyN	0.00177073	0.932611		Alanine	DelivLAg	0.106241	3.69775e-12							Trp	PhysAct	0.0272426	0.437349
TPA2	DriMilkGlDyN	-0.0113105	0.589096		Ethanol	DelivLAg	0.122372	5.80783e-20							Tyr	PhysAct	-0.0588476	0.0931774
TPAB	DriMilkGlDyN	-0.00991912	0.635717		Isoleucine	DelivLAg	0.123214	7.16419e-17							Val	PhysAct	-0.0824386	0.0185792
TPCH	DriMilkGlDyN	-0.0255491	0.222357		2-Methylglutarate	DelivLAg	0.0866901	8.30678e-14							xLeu	PhysAct	-0.0863671	0.0136459
TPTG	DriMilkGlDyN	0.03059	0.143973		Leucine	DelivLAg	0.141729	9.1952e-25							ADMA	PhysAct	-0.0320554	0.360741
VLAB	DriMilkGlDyN	0.0222605	0.287704		Phenylalanine	DelivLAg	0.119718	7.98259e-14							Creatinine	PhysAct	0.00189852	0.956843
VLCH	DriMilkGlDyN	0.00291359	0.889341		Glucose	DelivLAg	0.0802447	8.28388e-13							Kynurenine	PhysAct	-0.108053	0.00200816
VLFC	DriMilkGlDyN	0.0126354	0.546227		Tyrosine	DelivLAg	0.119539	6.86779e-07							Met.SO	PhysAct	0.00729932	0.835178
VLPL	DriMilkGlDyN	0.0245371	0.241223		Creatinine	DelivLAg	0.128755	2.26068e-22							Putrescine	PhysAct	0.0235209	0.502513
VLTG	DriMilkGlDyN	0.0327719	0.117483		Valine	DelivLAg	0.105107	2.61083e-15							Sarcosine	PhysAct	-0.0121308	0.729497
V1CH	DriMilkGlDyN	0.0206908	0.323061		Proline-betaine	DelivLAg	0.025067	0.000588312							SDMA	PhysAct	-0.0519469	0.138416
V1FC	DriMilkGlDyN	0.042031	0.0446368		Histidine	DelivLAg	-0.042913	0.200341							Serotonin	PhysAct	0.0629818	0.0723291
V1PL	DriMilkGlDyN	0.0362436	0.0833862		Lysine	DelivLAg	0.104433	1.85148e-19							t4.OH.Pro	PhysAct	-0.0232323	0.507771
V1TG	DriMilkGlDyN	0.0515516	0.0137603		3-Hydroxybutyrate	DelivLAg	0.103531	3.51522e-22							Taurine	PhysAct	0.00479862	0.891203
V2CH	DriMilkGlDyN	-0.0110446	0.597882		Formate	MenarcAg	0.0212092	0.0126797							Ala	DelivN	-0.0371181	0.289876
V2FC	DriMilkGlDyN	0.000534715	0.979628		Creatine	MenarcAg	0.00312704	6.72192e-05							Arg	DelivN	0.0650661	0.0633629
V2PL	DriMilkGlDyN	-0.00745687	0.721762		Lactate	MenarcAg	0.00849846	3.3287e-11							Asn	DelivN	-0.0452623	0.196761
V2TG	DriMilkGlDyN	-0.0079846	0.702975		Glycine	MenarcAg	0.0323689	0.033703							Asp	DelivN	0.0166919	0.634199
V3CH	DriMilkGlDyN	-0.0192195	0.358668		Methanol	MenarcAg	-0.00289021	4.43962e-06							Cit	DelivN	0.0703927	0.044538
V3FC	DriMilkGlDyN	-0.00200847	0.923589		Dimethyl-sulfone	MenarcAg	0.0702016	2.39695e-05							Gln	DelivN	0.0151279	0.666296
V3PL	DriMilkGlDyN	0.00014314	0.994546		Ornithine	MenarcAg	0.0332624	1.13899e-05							Glu	DelivN	0.0258824	0.460585
V3TG	DriMilkGlDyN	-0.0185034	0.37686		Metionine	MenarcAg	0.0375281	5.37304e-09							Gly	DelivN	0.108047	0.00200924
V4CH	DriMilkGlDyN	-0.0121055	0.563188		Glutamine	MenarcAg	0.05887	0.0636433							His	DelivN	0.0100983	0.773458
V4FC	DriMilkGlDyN	0.00195847	0.925486		Citrate	MenarcAg	0.0780363	7.01365e-05							Lys	DelivN	-0.0280873	0.423265
V4PL	DriMilkGlDyN	0.00609864	0.770867		Acetate	MenarcAg	0.0544051	2.12692e-09							Met	DelivN	-0.0423499	0.227163
V4TG	DriMilkGlDyN	0.00865678	0.679307		Acetoacetate	MenarcAg	0.0205154	1.25031e-17							Orn	DelivN	0.0263281	0.452896
V5CH	DriMilkGlDyN	0.0141729	0.498497		Glutamate	MenarcAg	0.0278917	9.25872e-25							Phe	DelivN	0.0294802	0.40063
V5FC	DriMilkGlDyN	0.0289779	0.166322		Pyruvate	MenarcAg	-0.0110194	0.0228529							Pro	DelivN	0.00833406	0.812221
V5PL	DriMilkGlDyN	0.0352953	0.0917885		Alanine	MenarcAg	0.0223585	9.96061e-10							Ser	DelivN	0.0334812	0.339766
V5TG	DriMilkGlDyN	0.0561897	0.0072435		Ethanol	MenarcAg	0.0421661	2.89657e-23							Thr	DelivN	-0.00538012	0.878116
IDAB	DriMilkGlDyN	0.016827	0.421615		Isoleucine	MenarcAg	0.0038242	1.50158e-10							Trp	DelivN	5.40869e-06	0.999877
IDCH	DriMilkGlDyN	-0.00876264	0.675608		2-Methylglutarate	MenarcAg	0.0131026	5.21998e-08							Tyr	DelivN	-0.000999013	0.977282
IDFC	DriMilkGlDyN	-0.00690544	0.741574		Leucine	MenarcAg	0.0187133	3.37034e-19							Val	DelivN	-0.0102052	0.771126
IDPL	DriMilkGlDyN	0.00283206	0.892419		Phenylalanine	MenarcAg	0.0157428	8.24097e-10							xLeu	DelivN	0.0143806	0.681857
IDTG	DriMilkGlDyN	0.0320793	0.125441		Glucose	MenarcAg	0.0469339	1.11361e-10							ADMA	DelivN	0.0500182	0.153686
LDAB	DriMilkGlDyN	-0.0181697	0.385526		Tyrosine	MenarcAg	0.0157841	0.00397284							Creatinine	DelivN	0.0116826	0.739121
LDCH	DriMilkGlDyN	-0.0391704	0.0613056		Creatinine	MenarcAg	0.0581214	1.31653e-11							Kynurenine	DelivN	0.0574853	0.101018
LDFC	DriMilkGlDyN	-0.0478868	0.02213		Valine	MenarcAg	-0.00281279	0.00010156							Met.SO	DelivN	0.0183193	0.601515
LDPL	DriMilkGlDyN	-0.0363426	0.0825464		Proline-betaine	MenarcAg	0.0120581	0.135392							Putrescine	DelivN	0.00367971	0.916465
LDTG	DriMilkGlDyN	0.013436	0.521095		Histidine	MenarcAg	-0.0250195	2.65602e-07							Sarcosine	DelivN	-0.00177562	0.959634
L1AB	DriMilkGlDyN	-0.0169756	0.417526		Lysine	MenarcAg	0.0147035	2.1825e-08							SDMA	DelivN	0.0257307	0.463217
L1CH	DriMilkGlDyN	-0.0319571	0.126888		3-Hydroxybutyrate	MenarcAg	0.0436757	6.70996e-22							Serotonin	DelivN	-0.0518171	0.139406
L1FC	DriMilkGlDyN	-0.0343061	0.101264		Formate	BCPilEv	-0.0797738	0.569494							t4.OH.Pro	DelivN	-0.0311287	0.374798
L1PL	DriMilkGlDyN	-0.0265877	0.204118		Creatine	BCPilEv	-0.0668479	0.838304							Taurine	DelivN	-0.0467138	0.18277
L1TG	DriMilkGlDyN	0.0135546	0.517422		Lactate	BCPilEv	-0.106846	0.83623							Ala	DelivAgFiChi	0.0247876	0.479775
L2TG	DriMilkGlDyN	0.021495	0.304607		Glycine	BCPilEv	-0.0444897	0.120787							Arg	DelivAgFiChi	-0.0742939	0.0339528
L3AB	DriMilkGlDyN	-0.0539859	0.00988135		Methanol	BCPilEv	-0.0845008	0.248555							Asn	DelivAgFiChi	-0.0114119	0.744953
L3CH	DriMilkGlDyN	-0.061951	0.00306353		Dimethyl-sulfone	BCPilEv	-0.147983	0.0541536							Asp	DelivAgFiChi	-0.0597946	0.0880203
L3FC	DriMilkGlDyN	-0.0716423	0.000613326		Ornithine	BCPilEv	-0.114471	0.150617							Cit	DelivAgFiChi	0.069045	0.0487884
L3PL	DriMilkGlDyN	-0.0610835	0.00350317		Metionine	BCPilEv	-0.110312	0.097169							Gln	DelivAgFiChi	-0.0124841	0.721942
L3TG	DriMilkGlDyN	0.0328363	0.116763		Glutamine	BCPilEv	-0.0502355	0.319944							Glu	DelivAgFiChi	-0.0566436	0.106118
L5AB	DriMilkGlDyN	-0.00506858	0.808742		Citrate	BCPilEv	-0.101312	0.32665							Gly	DelivAgFiChi	-0.0544422	0.120425
L5CH	DriMilkGlDyN	-0.0103017	0.622744		Acetate	BCPilEv	-0.19489	0.29676							His	DelivAgFiChi	-0.082948	0.017862
L5FC	DriMilkGlDyN	-0.0353375	0.0914004		Acetoacetate	BCPilEv	-0.176596	0.164208							Lys	DelivAgFiChi	0.00979367	0.780115
L5PL	DriMilkGlDyN	-0.00796195	0.703778		Glutamate	BCPilEv	-0.215013	0.0194596							Met	DelivAgFiChi	0.0143095	0.683344
L6AB	DriMilkGlDyN	0.0226829	0.278652		Pyruvate	BCPilEv	0.00130622	0.994099							Orn	DelivAgFiChi	-0.0144847	0.67968
L6CH	DriMilkGlDyN	0.0205276	0.326894		Alanine	BCPilEv	-0.142182	0.823728							Phe	DelivAgFiChi	-0.00135227	0.969253
L6FC	DriMilkGlDyN	-0.00864908	0.679577		Ethanol	BCPilEv	-0.167954	0.379512							Pro	DelivAgFiChi	0.0381625	0.276509
L6PL	DriMilkGlDyN	0.0245553	0.240874		Isoleucine	BCPilEv	-0.136326	0.227605							Ser	DelivAgFiChi	-0.0593954	0.0901656
L6TG	DriMilkGlDyN	0.0317497	0.129374		2-Methylglutarate	BCPilEv	-0.12584	0.92234							Thr	DelivAgFiChi	-0.0853888	0.014752
HDA1	DriMilkGlDyN	-0.000412085	0.984299		Leucine	BCPilEv	-0.202685	0.412795							Trp	DelivAgFiChi	0.000943095	0.978554
HDA2	DriMilkGlDyN	-0.00118086	0.95503		Phenylalanine	BCPilEv	-0.154783	0.0453423							Tyr	DelivAgFiChi	0.0674784	0.0541513
HDCH	DriMilkGlDyN	0.0016442	0.937416		Glucose	BCPilEv	-0.136967	0.169692							Val	DelivAgFiChi	0.0222752	0.525416
HDFC	DriMilkGlDyN	-0.00746322	0.721535		Tyrosine	BCPilEv	-0.129325	0.250787							xLeu	DelivAgFiChi	0.01782	0.611462
HDPL	DriMilkGlDyN	0.0201069	0.336908		Creatinine	BCPilEv	-0.181185	0.672817							ADMA	DelivAgFiChi	0.0305978	0.383003
HDTG	DriMilkGlDyN	0.0377618	0.0712404		Valine	BCPilEv	-0.122453	0.186985							Creatinine	DelivAgFiChi	0.0158112	0.652193
H1A2	DriMilkGlDyN	0.0437492	0.0365976		Proline-betaine	BCPilEv	-0.0688086	0.691331							Kynurenine	DelivAgFiChi	0.111988	0.00136373
H1CH	DriMilkGlDyN	0.0178807	0.393131		Histidine	BCPilEv	0.082617	0.495825							Met.SO	DelivAgFiChi	0.0525421	0.133947
H1FC	DriMilkGlDyN	0.000422829	0.98389		Lysine	BCPilEv	-0.121029	0.179522							Putrescine	DelivAgFiChi	0.0101453	0.772433
H1PL	DriMilkGlDyN	0.024452	0.242859		3-Hydroxybutyrate	BCPilEv	-0.183854	0.367066							Sarcosine	DelivAgFiChi	0.0687775	0.0496711
H1TG	DriMilkGlDyN	0.0398574	0.056893		Formate	BCPilCu	-0.0256798	0.269652							SDMA	DelivAgFiChi	0.125741	0.000320117
H2A1	DriMilkGlDyN	0.0494932	0.0180313		Creatine	BCPilCu	0.00682598	0.281964							Serotonin	DelivAgFiChi	-0.0384276	0.273184
H2A2	DriMilkGlDyN	0.0711324	0.000670891		Lactate	BCPilCu	0.000861984	0.100432							t4.OH.Pro	DelivAgFiChi	0.00321729	0.926931
H2CH	DriMilkGlDyN	0.0271665	0.194437		Glycine	BCPilCu	-0.0677439	0.059159							Taurine	DelivAgFiChi	-0.0568894	0.104608
H2FC	DriMilkGlDyN	0.0080784	0.699654		Methanol	BCPilCu	-0.0233967	0.000976472							Ala	DelivLAg	0.0597423	0.088299
H2PL	DriMilkGlDyN	0.0518501	0.0132215		Dimethyl-sulfone	BCPilCu	-0.070463	0.0132991							Arg	DelivLAg	0.0195894	0.576546
H2TG	DriMilkGlDyN	0.0532803	0.0108907		Ornithine	BCPilCu	-0.0827038	0.00205881							Asn	DelivLAg	-0.063776	0.0687973
H3A1	DriMilkGlDyN	0.0311606	0.136639		Metionine	BCPilCu	-0.00121144	0.0363902							Asp	DelivLAg	0.0397553	0.256942
H3A2	DriMilkGlDyN	0.0321035	0.125156		Glutamine	BCPilCu	-0.0506108	0.171224							Cit	DelivLAg	0.193954	2.38263e-08
H3CH	DriMilkGlDyN	-8.38265e-05	0.996806		Citrate	BCPilCu	0.00880621	0.0968849							Gln	DelivLAg	0.0254724	0.46772
H3FC	DriMilkGlDyN	-0.0316561	0.130507		Acetate	BCPilCu	-0.0738311	0.00201529							Glu	DelivLAg	0.0196516	0.575336
H3PL	DriMilkGlDyN	0.0266321	0.203363		Acetoacetate	BCPilCu	-0.0340866	4.40325e-05							Gly	DelivLAg	0.0298393	0.394913
H3TG	DriMilkGlDyN	0.0450963	0.0311892		Glutamate	BCPilCu	-0.0638667	0.000228406							His	DelivLAg	-0.0759651	0.0301227
H4A1	DriMilkGlDyN	-0.0667937	0.00140669		Pyruvate	BCPilCu	0.0446634	0.577159							Lys	DelivLAg	-0.00536616	0.87843
H4A2	DriMilkGlDyN	-0.0589069	0.00486983		Alanine	BCPilCu	-0.020894	0.261009							Met	DelivLAg	-0.00628566	0.857804
H4CH	DriMilkGlDyN	-0.070072	0.000807019		Ethanol	BCPilCu	-0.0201118	0.0279442							Orn	DelivLAg	0.0940413	0.00721953
H4FC	DriMilkGlDyN	-0.0916363	1.15836e-05		Isoleucine	BCPilCu	-0.0551936	0.0080297							Phe	DelivLAg	0.110197	0.00162883
H4PL	DriMilkGlDyN	-0.0586689	0.00504538		2-Methylglutarate	BCPilCu	-0.0487903	0.00036603							Pro	DelivLAg	0.110397	0.001597
H4TG	DriMilkGlDyN	-0.0186784	0.372362		Leucine	BCPilCu	-0.064113	0.000173959							Ser	DelivLAg	-0.00911995	0.794891
TPA1	Bread	0.0848801	4.89172e-05		Phenylalanine	BCPilCu	-0.0158785	0.00261861							Thr	DelivLAg	-0.124682	0.000359825
TPA2	Bread	0.0650067	0.00188579		Glucose	BCPilCu	-0.033669	0.00283395							Trp	DelivLAg	0.0135052	0.700256
TPAB	Bread	0.0409068	0.0506654		Tyrosine	BCPilCu	-0.111266	2.73209e-06							Tyr	DelivLAg	0.123309	0.000418186
TPCH	Bread	0.063947	0.00223645		Creatinine	BCPilCu	-0.0171132	0.0244947							Val	DelivLAg	0.0731799	0.0367304
TPTG	Bread	0.0179141	0.392246		Valine	BCPilCu	-0.0426599	0.000193875							xLeu	DelivLAg	0.0831864	0.0175349
VLAB	Bread	0.0141667	0.498686		Proline-betaine	BCPilCu	-0.00308517	0.00151148							ADMA	DelivLAg	0.113968	0.00111725
VLCH	Bread	0.0254184	0.224732		Histidine	BCPilCu	0.102553	0.582899							Creatinine	DelivLAg	0.0482949	0.168382
VLFC	Bread	0.0249225	0.23391		Lysine	BCPilCu	-0.00872301	0.0248086							Kynurenine	DelivLAg	0.193836	2.43068e-08
VLPL	Bread	0.021206	0.311156		3-Hydroxybutyrate	BCPilCu	-0.0227311	0.000155892							Met.SO	DelivLAg	0.0846974	0.0155806
VLTG	Bread	0.0129126	0.537459		Formate	MensRegCu	-0.0932634	0.567979							Putrescine	DelivLAg	-0.0071198	0.839176
V1CH	Bread	0.00555673	0.790731		Creatine	MensRegCu	-0.119079	0.00236751							Sarcosine	DelivLAg	0.0916191	0.00886924
V1FC	Bread	0.00611855	0.77014		Lactate	MensRegCu	-0.0669099	0.622056							SDMA	DelivLAg	0.183772	1.26822e-07
V1PL	Bread	0.00438847	0.834003		Glycine	MensRegCu	-0.00156729	6.17973e-05							Serotonin	DelivLAg	-0.0630099	0.0722014
V1TG	Bread	-0.00137411	0.94768		Methanol	MensRegCu	-0.053896	0.031058							t4.OH.Pro	DelivLAg	0.0281575	0.422107
V2CH	Bread	0.032241	0.123546		Dimethyl-sulfone	MensRegCu	-0.11625	0.080258							Taurine	DelivLAg	-0.0678566	0.0528134
V2FC	Bread	0.0117381	0.575091		Ornithine	MensRegCu	-0.0952982	0.316776							Ala	MenarcAg	-0.0155832	0.656885
V2PL	Bread	0.029389	0.160389		Metionine	MensRegCu	-0.0942916	0.936696							Arg	MenarcAg	-0.0192323	0.583516
V2TG	Bread	0.0373178	0.0746323		Glutamine	MensRegCu	-0.00770676	0.0198773							Asn	MenarcAg	-0.0310107	0.376614
V3CH	Bread	0.0282315	0.177512		Citrate	MensRegCu	-0.0748829	0.790378							Asp	MenarcAg	-0.0530658	0.130108
V3FC	Bread	0.018777	0.369842		Acetate	MensRegCu	-0.222784	0.875904							Cit	MenarcAg	0.0951374	0.00656778
V3PL	Bread	0.0248039	0.236143		Acetoacetate	MensRegCu	-0.210877	0.137747							Gln	MenarcAg	0.0243264	0.487989
V3TG	Bread	0.0317037	0.12993		Glutamate	MensRegCu	-0.256176	0.0705038							Glu	MenarcAg	-0.0686806	0.0499942
V4CH	Bread	0.0475748	0.023014		Pyruvate	MensRegCu	0.0337036	0.583792							Gly	MenarcAg	-0.0084449	0.809771
V4FC	Bread	0.0352222	0.0924639		Alanine	MensRegCu	-0.110489	0.419466							His	MenarcAg	-0.0963951	0.00588541
V4PL	Bread	0.0401965	0.0548143		Ethanol	MensRegCu	-0.186018	0.298672							Lys	MenarcAg	-0.0358589	0.306561
V4TG	Bread	0.0410766	0.0497133		Isoleucine	MensRegCu	-0.154135	0.0171812							Met	MenarcAg	-0.0142052	0.685529
V5CH	Bread	0.00474775	0.820635		2-Methylglutarate	MensRegCu	-0.137803	0.00263283							Orn	MenarcAg	-0.0323638	0.356137
V5FC	Bread	-0.0158747	0.448368		Leucine	MensRegCu	-0.239006	0.00479629							Phe	MenarcAg	-0.0343958	0.32673
V5PL	Bread	0.0126897	0.544504		Phenylalanine	MensRegCu	-0.171525	0.00066512							Pro	MenarcAg	-0.0343407	0.327506
V5TG	Bread	0.0291762	0.163441		Glucose	MensRegCu	-0.0832949	0.181707							Ser	MenarcAg	-0.05777	0.0993372
IDAB	Bread	0.0325362	0.120145		Tyrosine	MensRegCu	-0.128128	6.88305e-05							Thr	MenarcAg	-0.0557973	0.11145
IDCH	Bread	0.0341107	0.103225		Creatinine	MensRegCu	-0.171666	0.182538							Trp	MenarcAg	-0.0942405	0.00709695
IDFC	Bread	0.029785	0.154828		Valine	MensRegCu	-0.14632	0.000215194							Tyr	MenarcAg	-0.0235692	0.501636
IDPL	Bread	0.0432603	0.0387485		Proline-betaine	MensRegCu	-0.0162728	0.00492957							Val	MenarcAg	-0.0633094	0.0708548
IDTG	Bread	0.0200884	0.337353		Histidine	MensRegCu	0.105165	0.189785							xLeu	MenarcAg	-0.0461338	0.188269
LDAB	Bread	0.0454357	0.0299401		Lysine	MensRegCu	-0.132598	0.00899966							ADMA	MenarcAg	0.0295399	0.399676
LDCH	Bread	0.042849	0.0406409		3-Hydroxybutyrate	MensRegCu	-0.214729	0.854174							Creatinine	MenarcAg	0.082292	0.0187901
LDFC	Bread	0.042827	0.0407444		Formate	EstrSys	0.0119859	0.567048							Kynurenine	MenarcAg	0.0338242	0.334838
LDPL	Bread	0.0446138	0.033042		Creatine	EstrSys	0.0690021	0.000969957							Met.SO	MenarcAg	0.0146875	0.675449
LDTG	Bread	0.034331	0.101016		Lactate	EstrSys	-0.0139894	0.504075							Putrescine	MenarcAg	0.0698285	0.0462776
L1AB	Bread	0.0139155	0.506332		Glycine	EstrSys	-0.097913	2.77156e-06							Sarcosine	MenarcAg	0.0136089	0.698068
L1CH	Bread	0.0140706	0.501603		Methanol	EstrSys	-0.0584726	0.00519436							SDMA	MenarcAg	0.0921909	0.00845208
L1FC	Bread	0.0248337	0.235581		Dimethyl-sulfone	EstrSys	-0.0505617	0.0156879							Serotonin	MenarcAg	-0.0139437	0.691016
L1PL	Bread	0.0143174	0.494129		Ornithine	EstrSys	-0.0620147	0.00303332							t4.OH.Pro	MenarcAg	0.0313476	0.371448
L1TG	Bread	0.00644309	0.758318		Metionine	EstrSys	-0.0103131	0.622357							Taurine	MenarcAg	-0.033951	0.333028
L2TG	Bread	-0.000783599	0.97015		Glutamine	EstrSys	-0.0789348	0.000159758							Ala	BCPilEv	-0.0935278	0.00754433
L3AB	Bread	0.00647515	0.757153		Citrate	EstrSys	-0.035623	0.0888114							Arg	BCPilEv	-0.0977124	0.00523972
L3CH	Bread	0.0088731	0.671756		Acetate	EstrSys	0.0392589	0.0607216							Asn	BCPilEv	0.103458	0.00310709
L3FC	Bread	0.0172772	0.409299		Acetoacetate	EstrSys	0.0428932	0.0404337							Asp	BCPilEv	-0.19376	2.46222e-08
L3PL	Bread	0.0109751	0.600189		Glutamate	EstrSys	0.0114989	0.582906							Cit	BCPilEv	-0.284012	1.3806e-16
L3TG	Bread	0.0433382	0.0383992		Pyruvate	EstrSys	-0.0290569	0.165169							Gln	BCPilEv	-0.0169189	0.629595
L5AB	Bread	0.0676732	0.00121467		Alanine	EstrSys	-0.0071103	0.734193							Glu	BCPilEv	-0.160404	4.18372e-06
L5CH	Bread	0.0684085	0.001073		Ethanol	EstrSys	0.0162123	0.438777							Gly	BCPilEv	-0.0086758	0.804674
L5FC	Bread	0.0784653	0.000174827		Isoleucine	EstrSys	-0.00989689	0.636475							His	BCPilEv	0.0890694	0.0109614
L5PL	Bread	0.0664815	0.00148134		2-Methylglutarate	EstrSys	0.0266787	0.202573							Lys	BCPilEv	-0.0397915	0.256509
L6AB	Bread	0.0895627	1.82211e-05		Leucine	EstrSys	0.0169432	0.418417							Met	BCPilEv	0.0515071	0.141791
L6CH	Bread	0.0956894	4.64706e-06		Phenylalanine	EstrSys	-0.0156748	0.454104							Orn	BCPilEv	-0.107308	0.00215772
L6FC	Bread	0.108332	2.1186e-07		Glucose	EstrSys	-0.0279413	0.182012							Phe	BCPilEv	-0.157824	5.98044e-06
L6PL	Bread	0.0983285	2.51333e-06		Tyrosine	EstrSys	-0.0333087	0.111591							Pro	BCPilEv	-0.0419823	0.231225
L6TG	Bread	0.0915806	1.17268e-05		Creatinine	EstrSys	0.0280587	0.180182							Ser	BCPilEv	-0.00624943	0.858615
HDA1	Bread	0.0777501	0.000200366		Valine	EstrSys	-0.0044554	0.831509							Thr	BCPilEv	0.0959432	0.00612286
HDA2	Bread	0.0651174	0.00185222		Proline-betaine	EstrSys	-5.90513e-06	0.999775							Trp	BCPilEv	0.045526	0.194162
HDCH	Bread	0.0742499	0.000384246		Histidine	EstrSys	0.0212257	0.310709							Tyr	BCPilEv	-0.0949244	0.00669011
HDFC	Bread	0.103021	8.10432e-07		Lysine	EstrSys	-0.00865866	0.679242							Val	BCPilEv	-0.00856078	0.807212
HDPL	Bread	0.0720119	0.00057451		3-Hydroxybutyrate	EstrSys	0.062301	0.00290089							xLeu	BCPilEv	-0.0232231	0.507939
HDTG	Bread	0.0371151	0.0762242		Formate	CohSps	0.0267317	0.842314							ADMA	BCPilEv	-0.162228	3.23873e-06
H1A2	Bread	0.054285	0.00947914		Creatine	CohSps	0.042096	0.368171							Creatinine	BCPilEv	-0.0740346	0.0345827
H1CH	Bread	0.0601524	0.0040383		Lactate	CohSps	0.0447833	0.72025							Kynurenine	BCPilEv	-0.233485	1.49019e-11
H1FC	Bread	0.0801297	0.000126733		Glycine	CohSps	0.0411619	0.516919							Met.SO	BCPilEv	-0.0380826	0.277516
H1PL	Bread	0.056207	0.00722554		Methanol	CohSps	-0.023647	0.740827							Putrescine	BCPilEv	-0.0162069	0.644083
H1TG	Bread	0.0467759	0.0254182		Dimethyl-sulfone	CohSps	0.0526487	0.0448425							Sarcosine	BCPilEv	-0.0241652	0.490877
H2A1	Bread	0.0574401	0.00604567		Ornithine	CohSps	0.0557953	0.418394							SDMA	BCPilEv	-0.246296	9.98914e-13
H2A2	Bread	0.0480693	0.0216269		Metionine	CohSps	0.0601475	0.962193							Serotonin	BCPilEv	0.135565	0.000103546
H2CH	Bread	0.0731923	0.000465326		Glutamine	CohSps	0.0484951	0.511759							t4.OH.Pro	BCPilEv	0.0051047	0.88431
H2FC	Bread	0.092388	9.80585e-06		Citrate	CohSps	0.0762426	0.168531							Taurine	BCPilEv	0.00744345	0.831971
H2PL	Bread	0.0619286	0.00307424		Acetate	CohSps	-0.00225451	0.0247005							Ala	BCPilCu	0.0419666	0.2314
H2TG	Bread	0.0378135	0.0708535		Acetoacetate	CohSps	0.0172544	0.139489							Arg	BCPilCu	-0.0233935	0.504831
H3A1	Bread	0.0679	0.00116922		Glutamate	CohSps	0.00566167	0.343826							Asn	BCPilCu	0.0472251	0.178021
H3A2	Bread	0.0613049	0.00338585		Pyruvate	CohSps	0.0146179	0.0894942							Asp	BCPilCu	-0.0189777	0.58851
H3CH	Bread	0.081303	0.000100645		Alanine	CohSps	0.0226886	0.73026							Cit	BCPilCu	-0.10908	0.0018174
H3FC	Bread	0.0903381	1.53993e-05		Ethanol	CohSps	0.0208669	0.6379							Gln	BCPilCu	-0.0220451	0.529703
H3PL	Bread	0.0620598	0.00301213		Isoleucine	CohSps	0.00857199	0.744923							Glu	BCPilCu	-0.0500229	0.153648
H3TG	Bread	0.0214162	0.306384		2-Methylglutarate	CohSps	0.0138207	0.103617							Gly	BCPilCu	-0.109366	0.00176722
H4A1	Bread	0.0296442	0.156787		Leucine	CohSps	0.0154128	0.110221							His	BCPilCu	0.0557533	0.111733
H4A2	Bread	0.00852579	0.683896		Phenylalanine	CohSps	0.0179478	0.795778							Lys	BCPilCu	0.00667422	0.849116
H4CH	Bread	0.0151846	0.468344		Glucose	CohSps	0.0340164	0.533381							Met	BCPilCu	0.019871	0.571078
H4FC	Bread	0.0506385	0.0155302		Tyrosine	CohSps	0.0369333	0.0858239							Orn	BCPilCu	-0.0662702	0.0586149
H4PL	Bread	0.0156372	0.455189		Creatinine	CohSps	0.063855	0.355002							Phe	BCPilCu	-0.0245564	0.483883
H4TG	Bread	-0.00104067	0.960364		Valine	CohSps	0.0261112	0.688373							Pro	BCPilCu	-0.0257025	0.463708
TPA1	PartAg	0.0831941	6.89739e-05		Proline-betaine	CohSps	-0.0207234	0.000633693							Ser	BCPilCu	-0.00417981	0.905162
TPA2	PartAg	0.000127892	0.995127		Histidine	CohSps	0.0474529	0.354626							Thr	BCPilCu	0.0829221	0.017898
TPAB	PartAg	0.537476	4.2942e-171		Lysine	CohSps	0.0481683	0.898776							Trp	BCPilCu	0.0171406	0.625112
TPCH	PartAg	0.494468	4.5258e-141		3-Hydroxybutyrate	CohSps	0.0175017	0.142183							Tyr	BCPilCu	-0.0543038	0.121372
TPTG	PartAg	0.383092	1.05993e-80		Formate	Education	-0.0521613	0.00209402							Val	BCPilCu	-0.0120675	0.730854
VLAB	PartAg	0.397305	3.37921e-87		Creatine	Education	-0.0833216	5.67534e-09							xLeu	BCPilCu	-0.0189945	0.588179
VLCH	PartAg	0.409232	6.68995e-93		Lactate	Education	-0.138194	2.64476e-12							ADMA	BCPilCu	-0.0671466	0.0553477
VLFC	PartAg	0.405962	2.58538e-91		Glycine	Education	-0.0444472	0.000174262							Creatinine	BCPilCu	0.0488937	0.163161
VLPL	PartAg	0.32896	9.46101e-59		Methanol	Education	-0.0958879	0.263007							Kynurenine	BCPilCu	-0.0424386	0.22619
VLTG	PartAg	0.325579	1.61465e-57		Dimethyl-sulfone	Education	-0.0882856	2.73233e-05							Met.SO	BCPilCu	-0.02068	0.555504
V1CH	PartAg	0.33745	6.49495e-62		Ornithine	Education	-0.0917126	9.5787e-11							Putrescine	BCPilCu	0.0203092	0.562616
V1FC	PartAg	0.272337	4.12783e-40		Metionine	Education	-0.121736	8.76225e-10							Sarcosine	BCPilCu	-0.0745119	0.0334307
V1PL	PartAg	0.277978	8.77779e-42		Glutamine	Education	-0.0388229	0.00214828							SDMA	BCPilCu	-0.0644668	0.0658415
V1TG	PartAg	0.265773	3.25255e-38		Citrate	Education	-0.0831112	1.1067e-06							Serotonin	BCPilCu	0.065023	0.0635384
V2CH	PartAg	0.402087	1.86136e-89		Acetate	Education	-0.124896	4.63664e-07							t4.OH.Pro	BCPilCu	-0.0159945	0.648431
V2FC	PartAg	0.362328	8.99742e-72		Acetoacetate	Education	-0.177578	2.39414e-17							Taurine	BCPilCu	0.0223991	0.523114
V2PL	PartAg	0.327216	4.10827e-58		Glutamate	Education	-0.21267	1.9042e-22							Ala	MensRegCu	-0.129691	0.000205254
V2TG	PartAg	0.359177	1.78851e-70		Pyruvate	Education	-0.0476309	6.72692e-06							Arg	MensRegCu	-0.0850491	0.0151541
V3CH	PartAg	0.381199	7.35595e-80		Alanine	Education	-0.127425	4.37755e-09							Asn	MensRegCu	0.081795	0.019521
V3FC	PartAg	0.35919	1.76625e-70		Ethanol	Education	-0.205836	1.02508e-18							Asp	MensRegCu	-0.295276	7.34726e-18
V3PL	PartAg	0.32361	8.2881e-57		Isoleucine	Education	-0.133527	7.57668e-17							Cit	MensRegCu	-0.226285	6.35784e-11
V3TG	PartAg	0.358323	3.99596e-70		2-Methylglutarate	Education	-0.113623	1.85575e-10							Gln	MensRegCu	-0.0671922	0.055182
V4CH	PartAg	0.451583	4.01753e-115		Leucine	Education	-0.185903	7.46734e-18							Glu	MensRegCu	-0.294835	8.26306e-18
V4FC	PartAg	0.453444	3.57265e-116		Phenylalanine	Education	-0.128049	7.6045e-13							Gly	MensRegCu	-0.0183475	0.600956
V4PL	PartAg	0.442112	7.10683e-110		Glucose	Education	-0.134466	3.80877e-07							His	MensRegCu	0.0678409	0.0528685
V4TG	PartAg	0.39152	1.62727e-84		Tyrosine	Education	-0.06026	0.000112214							Lys	MensRegCu	-0.166991	1.63746e-06
V5CH	PartAg	0.12776	8.99846e-10		Creatinine	Education	-0.140991	4.10481e-16							Met	MensRegCu	0.0286168	0.414574
V5FC	PartAg	0.251143	3.55256e-34		Valine	Education	-0.0812572	7.50542e-12							Orn	MensRegCu	-0.287525	5.6089e-17
V5PL	PartAg	0.202065	1.84018e-22		Proline-betaine	Education	0.03126	0.965836							Phe	MensRegCu	-0.213879	6.91555e-10
V5TG	PartAg	0.312674	5.86136e-53		Histidine	Education	0.107455	0.258157							Pro	MensRegCu	-0.103854	0.00299415
IDAB	PartAg	0.49625	3.12777e-142		Lysine	Education	-0.116799	1.23284e-13							Ser	MensRegCu	-0.0384828	0.272495
IDCH	PartAg	0.494399	5.01608e-141		3-Hydroxybutyrate	Education	-0.19938	1.21246e-12							Thr	MensRegCu	0.07049	0.0442434
IDFC	PartAg	0.475416	4.37674e-129												Trp	MensRegCu	0.000474221	0.989215
IDPL	PartAg	0.429559	3.5907e-103												Tyr	MensRegCu	-0.157381	6.35496e-06
IDTG	PartAg	0.342364	8.62181e-64												Val	MensRegCu	-0.126824	0.000283737
LDAB	PartAg	0.473813	4.12558e-128												xLeu	MensRegCu	-0.129762	0.0002036
LDCH	PartAg	0.382437	2.07664e-80												ADMA	MensRegCu	-0.271832	2.84333e-15
LDFC	PartAg	0.399728	2.44825e-88												Creatinine	MensRegCu	-0.0668761	0.0563397
LDPL	PartAg	0.393235	2.64278e-85												Kynurenine	MensRegCu	-0.270148	4.2694e-15
LDTG	PartAg	0.534565	6.36321e-169												Met.SO	MensRegCu	-0.106138	0.00241349
L1AB	PartAg	0.446924	1.60734e-112												Putrescine	MensRegCu	-0.00375561	0.914748
L1CH	PartAg	0.406397	1.59353e-91												Sarcosine	MensRegCu	-0.0906962	0.00958146
L1FC	PartAg	0.419748	3.98957e-98												SDMA	MensRegCu	-0.271609	3.00137e-15
L1PL	PartAg	0.423313	6.12055e-100												Serotonin	MensRegCu	0.188702	5.70962e-08
L1TG	PartAg	0.510939	4.60532e-152												t4.OH.Pro	MensRegCu	-0.0749978	0.0322916
L2TG	PartAg	0.45135	5.43475e-115												Taurine	MensRegCu	0.00911922	0.794908
L3AB	PartAg	0.253218	9.85241e-35												Ala	EstrSys	-0.0212303	0.545029
L3CH	PartAg	0.200468	3.98081e-22												Arg	EstrSys	0.0404281	0.248972
L3FC	PartAg	0.221836	7.55142e-27												Asn	EstrSys	0.0283798	0.41845
L3PL	PartAg	0.211328	1.83799e-24												Asp	EstrSys	0.0042129	0.904414
L3TG	PartAg	0.509391	5.28209e-151												Cit	EstrSys	-0.0659618	0.0598018
L5AB	PartAg	0.293468	1.39775e-46												Gln	EstrSys	-0.0754368	0.0312914
L5CH	PartAg	0.244406	2.1085e-32												Glu	EstrSys	0.0437711	0.211933
L5FC	PartAg	0.246394	6.40231e-33												Gly	EstrSys	-0.163561	2.68118e-06
L5PL	PartAg	0.22554	1.01626e-27												His	EstrSys	0.108308	0.00195915
L6AB	PartAg	0.392087	8.93492e-85												Lys	EstrSys	0.0412237	0.239773
L6CH	PartAg	0.331455	1.13947e-59												Met	EstrSys	0.000914153	0.979212
L6FC	PartAg	0.251953	2.15713e-34												Orn	EstrSys	-0.0871836	0.0127795
L6PL	PartAg	0.311199	1.88333e-52												Phe	EstrSys	-0.0060559	0.862949
L6TG	PartAg	0.462632	1.85545e-121												Pro	EstrSys	-0.0444841	0.204577
HDA1	PartAg	0.0275063	0.188913												Ser	EstrSys	-0.0681245	0.0518827
HDA2	PartAg	0.0234198	0.26333												Thr	EstrSys	0.0481147	0.169978
HDCH	PartAg	-0.0545825	0.00909379												Trp	EstrSys	-0.0389763	0.266388
HDFC	PartAg	0.20279	1.29316e-22												Tyr	EstrSys	-0.0778556	0.0262428
HDPL	PartAg	-0.0471425	0.0242891												Val	EstrSys	0.0211461	0.546626
HDTG	PartAg	0.337977	4.10153e-62												xLeu	EstrSys	0.0267297	0.44603
H1A2	PartAg	0.0445754	0.0331933												ADMA	EstrSys	0.00872902	0.8035
H1CH	PartAg	0.0493729	0.0183133												Creatinine	EstrSys	0.03292	0.347926
H1FC	PartAg	0.10897	1.79527e-07												Kynurenine	EstrSys	-0.0767236	0.0285105
H1PL	PartAg	0.0232557	0.26669												Met.SO	EstrSys	0.0245011	0.484868
H1TG	PartAg	0.303473	7.64496e-50												Putrescine	EstrSys	-0.00402856	0.908578
H2A1	PartAg	-0.00524743	0.802131												Sarcosine	EstrSys	-0.107357	0.0021477
H2A2	PartAg	0.031696	0.130023												SDMA	EstrSys	-0.0131392	0.708003
H2CH	PartAg	-0.0525837	0.011976												Serotonin	EstrSys	-0.00029073	0.993388
H2FC	PartAg	0.0555958	0.00788374												t4.OH.Pro	EstrSys	-0.0168015	0.631974
H2PL	PartAg	-0.0391163	0.0616646												Taurine	EstrSys	0.0241287	0.491533
H2TG	PartAg	0.289284	2.96024e-45												Ala	CohSps	0.0307664	0.380386
H3A1	PartAg	0.0612065	0.00343754												Arg	CohSps	-0.0487335	0.164546
H3A2	PartAg	0.0278705	0.183122												Asn	CohSps	-0.0303675	0.386595
H3CH	PartAg	-0.0878901	2.60744e-05												Asp	CohSps	-0.035934	0.305548
H3FC	PartAg	0.0358742	0.0865822												Cit	CohSps	-0.00753427	0.829952
H3PL	PartAg	-0.122801	3.94184e-09												Gln	CohSps	-0.0190484	0.587121
H3TG	PartAg	0.260362	1.08625e-36												Glu	CohSps	0.00202982	0.953861
H4A1	PartAg	0.0347894	0.0965416												Gly	CohSps	-0.0030403	0.93094
H4A2	PartAg	-0.0386031	0.0651593												His	CohSps	-0.0412435	0.239546
H4CH	PartAg	-0.119082	1.1497e-08												Lys	CohSps	0.00946659	0.787279
H4FC	PartAg	0.0208988	0.31822												Met	CohSps	0.0150863	0.66716
H4PL	PartAg	-0.140473	1.56557e-11												Orn	CohSps	0.0036785	0.916492
H4TG	PartAg	0.269255	3.25719e-39												Phe	CohSps	-0.0326367	0.352093
TPA1	DisChr	-0.0124927	0.55077												Pro	CohSps	-0.0201121	0.566414
TPA2	DisChr	-0.0116885	0.57671												Ser	CohSps	-0.0708488	0.0431719
TPAB	DisChr	0.223809	2.60678e-27												Thr	CohSps	-0.00085093	0.980649
TPCH	DisChr	0.182461	1.53322e-18												Trp	CohSps	-0.00156004	0.964531
TPTG	DisChr	0.187587	1.58822e-19												Tyr	CohSps	-0.00023046	0.994759
VLAB	DisChr	0.190802	3.70599e-20												Val	CohSps	-0.0208921	0.551455
VLCH	DisChr	0.188298	1.15377e-19												xLeu	CohSps	-0.0126221	0.718997
VLFC	DisChr	0.187219	1.87314e-19												ADMA	CohSps	0.00863339	0.805609
VLPL	DisChr	0.161124	9.55416e-15												Creatinine	CohSps	0.0481396	0.169757
VLTG	DisChr	0.167585	7.62959e-16												Kynurenine	CohSps	0.0298535	0.394689
V1CH	DisChr	0.171689	1.45256e-16												Met.SO	CohSps	-0.0722404	0.0392208
V1FC	DisChr	0.152248	2.60788e-13												Putrescine	CohSps	0.01693	0.629371
V1PL	DisChr	0.157809	3.35962e-14												Sarcosine	CohSps	0.0346399	0.323306
V1TG	DisChr	0.15349	1.66118e-13												SDMA	CohSps	0.00564627	0.872137
V2CH	DisChr	0.181767	2.07342e-18												Serotonin	CohSps	0.03893	0.266957
V2FC	DisChr	0.176139	2.29436e-17												t4.OH.Pro	CohSps	-0.0133844	0.702809
V2PL	DisChr	0.159263	1.94144e-14												Taurine	CohSps	0.00773814	0.825424
V2TG	DisChr	0.167367	8.32021e-16												Ala	Education	-0.126947	0.000279877
V3CH	DisChr	0.173815	6.05322e-17												Arg	Education	-0.0802925	0.0218831
V3FC	DisChr	0.175214	3.38125e-17												Asn	Education	0.135846	0.000100141
V3PL	DisChr	0.159556	1.73713e-14												Asp	Education	-0.293203	1.27335e-17
V3TG	DisChr	0.1661	1.37606e-15												Cit	Education	-0.211614	1.05299e-09
V4CH	DisChr	0.188155	1.23093e-19												Gln	Education	-0.0168511	0.630969
V4FC	DisChr	0.197243	1.85487e-21												Glu	Education	-0.20774	2.13829e-09
V4PL	DisChr	0.195896	3.50024e-21												Gly	Education	-0.0373733	0.286571
V4TG	DisChr	0.181689	2.14519e-18												His	Education	0.106369	0.00236103
V5CH	DisChr	0.0402941	0.054228												Lys	Education	0.0128334	0.714497
V5FC	DisChr	0.120045	8.74165e-09												Met	Education	0.104352	0.00285789
V5PL	DisChr	0.085242	4.54013e-05												Orn	Education	-0.122874	0.000438487
V5TG	DisChr	0.141126	1.25857e-11												Phe	Education	-0.128136	0.000244876
IDAB	DisChr	0.22269	4.76994e-27												Pro	Education	0.00808542	0.817724
IDCH	DisChr	0.216558	1.23666e-25												Ser	Education	0.0196556	0.575258
IDFC	DisChr	0.211071	2.09431e-24												Thr	Education	0.121095	0.000531247
IDPL	DisChr	0.190364	4.52591e-20												Trp	Education	0.0615786	0.07893
IDTG	DisChr	0.1702	2.66387e-16												Tyr	Education	-0.0278444	0.427288
LDAB	DisChr	0.189399	7.01718e-20												Val	Education	-0.0119273	0.733863
LDCH	DisChr	0.13511	9.05999e-11												xLeu	Education	-0.00956724	0.785073
LDFC	DisChr	0.13158	2.77218e-10												ADMA	Education	-0.112409	0.00130743
LDPL	DisChr	0.138661	2.85482e-11												Creatinine	Education	0.0156796	0.654901
LDTG	DisChr	0.243758	3.10416e-32												Kynurenine	Education	-0.130683	0.000183223
L1AB	DisChr	0.159569	1.72862e-14												Met.SO	Education	0.0183154	0.601591
L1CH	DisChr	0.134317	1.16756e-10												Putrescine	Education	-0.0100463	0.774594
L1FC	DisChr	0.13789	3.67749e-11												Sarcosine	Education	-0.0618257	0.0777334
L1PL	DisChr	0.145011	3.35989e-12												SDMA	Education	-0.123972	0.000388995
L1TG	DisChr	0.227433	3.59559e-28												Serotonin	Education	0.0702367	0.0450132
L2TG	DisChr	0.197072	2.01147e-21												t4.OH.Pro	Education	-0.0478965	0.171925
L3AB	DisChr	0.077854	0.000196449												Taurine	Education	-0.0338251	0.334826
L3CH	DisChr	0.0490066	0.0191963
L3FC	DisChr	0.0505488	0.0157145
L3PL	DisChr	0.0550184	0.0085543
L3TG	DisChr	0.206163	2.46383e-23
L5AB	DisChr	0.133949	1.31319e-10
L5CH	DisChr	0.109635	1.50956e-07
L5FC	DisChr	0.0996026	1.85747e-06
L5PL	DisChr	0.102873	8.40528e-07
L6AB	DisChr	0.17606	2.37185e-17
L6CH	DisChr	0.147239	1.5503e-12
L6FC	DisChr	0.0973573	3.15697e-06
L6PL	DisChr	0.138279	3.23702e-11
L6TG	DisChr	0.210765	2.44685e-24
HDA1	DisChr	-0.0355069	0.0898571
HDA2	DisChr	0.00439009	0.833942
HDCH	DisChr	-0.0655516	0.00172581
HDFC	DisChr	0.0211199	0.313126
HDPL	DisChr	-0.0551104	0.00844415
HDTG	DisChr	0.156217	6.08562e-14
H1A2	DisChr	0.0158246	0.449803
H1CH	DisChr	-0.00833653	0.690546
H1FC	DisChr	0.00437764	0.834407
H1PL	DisChr	-0.0130748	0.532361
H1TG	DisChr	0.134537	1.08845e-10
H2A1	DisChr	-0.0101097	0.629239
H2A2	DisChr	0.0379634	0.0697422
H2CH	DisChr	-0.0375494	0.072847
H2FC	DisChr	-0.00947661	0.650864
H2PL	DisChr	-0.0187176	0.37136
H2TG	DisChr	0.147036	1.66456e-12
H3A1	DisChr	0.0248587	0.235109
H3A2	DisChr	0.0360843	0.0847528
H3CH	DisChr	-0.0471532	0.0242568
H3FC	DisChr	-0.029859	0.153804
H3PL	DisChr	-0.0474598	0.0233475
H3TG	DisChr	0.14137	1.15945e-11
H4A1	DisChr	-0.0339178	0.10519
H4A2	DisChr	-0.0501929	0.0164644
H4CH	DisChr	-0.0963591	3.98189e-06
H4FC	DisChr	-0.0512763	0.014274
H4PL	DisChr	-0.10119	1.26784e-06
H4TG	DisChr	0.118241	1.45794e-08
TPA1	AstEv	-0.0393335	0.0602333
TPA2	AstEv	0.00927731	0.657734
TPAB	AstEv	0.0565263	0.00690168
TPCH	AstEv	0.0454949	0.0297266
TPTG	AstEv	0.0599484	0.004165
VLAB	AstEv	0.0637276	0.00231613
VLCH	AstEv	0.0693666	0.000911302
VLFC	AstEv	0.0621022	0.00299227
VLPL	AstEv	0.0547746	0.00885234
VLTG	AstEv	0.0532816	0.0108887
V1CH	AstEv	0.0662434	0.0015407
V1FC	AstEv	0.0528238	0.0115915
V1PL	AstEv	0.0604368	0.00386747
V1TG	AstEv	0.0509517	0.0149017
V2CH	AstEv	0.0641468	0.00216609
V2FC	AstEv	0.067648	0.0012198
V2PL	AstEv	0.0491357	0.0188809
V2TG	AstEv	0.0432087	0.0389821
V3CH	AstEv	0.0680681	0.00113657
V3FC	AstEv	0.0681922	0.001113
V3PL	AstEv	0.0534081	0.0107014
V3TG	AstEv	0.0491818	0.0187695
V4CH	AstEv	0.060534	0.00381061
V4FC	AstEv	0.0694191	0.000903137
V4PL	AstEv	0.0582854	0.00534015
V4TG	AstEv	0.0458703	0.0284034
V5CH	AstEv	0.0124711	0.551457
V5FC	AstEv	0.0482035	0.0212634
V5PL	AstEv	0.0267037	0.202149
V5TG	AstEv	0.0329355	0.115661
IDAB	AstEv	0.0717064	0.000606432
IDCH	AstEv	0.074742	0.0003512
IDFC	AstEv	0.0742028	0.000387558
IDPL	AstEv	0.0610843	0.00350279
IDTG	AstEv	0.0528079	0.0116167
LDAB	AstEv	0.0412881	0.0485484
LDCH	AstEv	0.022895	0.27418
LDFC	AstEv	0.0202808	0.332744
LDPL	AstEv	0.021611	0.302004
LDTG	AstEv	0.0595487	0.00442373
L1AB	AstEv	0.0294476	0.159557
L1CH	AstEv	0.0230773	0.270378
L1FC	AstEv	0.022148	0.290148
L1PL	AstEv	0.0239422	0.252826
L1TG	AstEv	0.0569431	0.00649862
L2TG	AstEv	0.0333619	0.11102
L3AB	AstEv	0.0136396	0.514799
L3CH	AstEv	0.00692063	0.741026
L3FC	AstEv	-3.76584e-05	0.998565
L3PL	AstEv	0.00672991	0.747917
L3TG	AstEv	0.0280546	0.180246
L5AB	AstEv	0.0326826	0.118486
L5CH	AstEv	0.0293383	0.161113
L5FC	AstEv	0.0213305	0.308325
L5PL	AstEv	0.0248144	0.235944
L6AB	AstEv	0.0350805	0.0937827
L6CH	AstEv	0.0229108	0.273849
L6FC	AstEv	-0.00283167	0.892434
L6PL	AstEv	0.018455	0.378109
L6TG	AstEv	0.0437992	0.0363834
HDA1	AstEv	-0.0439424	0.035776
HDA2	AstEv	0.0141049	0.500562
HDCH	AstEv	-0.0516235	0.0136288
HDFC	AstEv	-0.0224954	0.282646
HDPL	AstEv	-0.0445716	0.0332081
HDTG	AstEv	0.0177796	0.395812
H1A2	AstEv	-0.0265516	0.204732
H1CH	AstEv	-0.0535477	0.0104979
H1FC	AstEv	-0.0321542	0.124561
H1PL	AstEv	-0.0515773	0.013713
H1TG	AstEv	-0.00497455	0.812223
H2A1	AstEv	-0.0329851	0.115114
H2A2	AstEv	-0.00707373	0.735509
H2CH	AstEv	-0.038584	0.0652924
H2FC	AstEv	-0.00729126	0.727693
H2PL	AstEv	-0.030174	0.149506
H2TG	AstEv	0.0185949	0.374504
H3A1	AstEv	-0.000483484	0.98158
H3A2	AstEv	0.0108456	0.604497
H3CH	AstEv	-0.0151205	0.470225
H3FC	AstEv	-0.0232586	0.26663
H3PL	AstEv	-0.0126775	0.544891
H3TG	AstEv	0.0261461	0.211735
H4A1	AstEv	-0.0142166	0.497174
H4A2	AstEv	0.00967455	0.644071
H4CH	AstEv	-0.0183445	0.380972
H4FC	AstEv	-0.0184357	0.378609
H4PL	AstEv	-0.0204084	0.329711
H4TG	AstEv	0.0352217	0.0924682
TPA1	DiaEv	-0.0494525	0.0181262
TPA2	DiaEv	-0.0124499	0.552137
TPAB	DiaEv	0.0952027	5.19589e-06
TPCH	DiaEv	0.0714025	0.000639798
TPTG	DiaEv	0.122048	4.909e-09
VLAB	DiaEv	0.124499	2.39279e-09
VLCH	DiaEv	0.137157	4.67251e-11
VLFC	DiaEv	0.129306	5.60963e-10
VLPL	DiaEv	0.0974343	3.10072e-06
VLTG	DiaEv	0.11586	2.83108e-08
V1CH	DiaEv	0.127955	8.4789e-10
V1FC	DiaEv	0.0990311	2.12829e-06
V1PL	DiaEv	0.108162	2.21376e-07
V1TG	DiaEv	0.107951	2.3377e-07
V2CH	DiaEv	0.124168	2.63847e-09
V2FC	DiaEv	0.130311	4.11437e-10
V2PL	DiaEv	0.0933021	7.99386e-06
V2TG	DiaEv	0.101329	1.22575e-06
V3CH	DiaEv	0.122758	3.9919e-09
V3FC	DiaEv	0.12856	7.05056e-10
V3PL	DiaEv	0.10464	5.42014e-07
V3TG	DiaEv	0.109537	1.54849e-07
V4CH	DiaEv	0.118496	1.35693e-08
V4FC	DiaEv	0.137415	4.29532e-11
V4PL	DiaEv	0.124125	2.67188e-09
V4TG	DiaEv	0.111704	8.74086e-08
V5CH	DiaEv	-0.0410504	0.0498591
V5FC	DiaEv	0.0623233	0.00289076
V5PL	DiaEv	-0.000624833	0.976196
V5TG	DiaEv	0.0775684	0.000207395
IDAB	DiaEv	0.130146	4.32975e-10
IDCH	DiaEv	0.136729	5.37065e-11
IDFC	DiaEv	0.133039	1.7522e-10
IDPL	DiaEv	0.104214	6.02877e-07
IDTG	DiaEv	0.102163	1.00041e-06
LDAB	DiaEv	0.0567455	0.00668697
LDCH	DiaEv	0.0177	0.397931
LDFC	DiaEv	0.0294561	0.159437
LDPL	DiaEv	0.00926486	0.658164
LDTG	DiaEv	0.116183	2.58959e-08
L1AB	DiaEv	0.0523657	0.0123348
L1CH	DiaEv	0.0312109	0.136008
L1FC	DiaEv	0.0485965	0.0202288
L1PL	DiaEv	0.0370838	0.0764724
L1TG	DiaEv	0.120042	8.7489e-09
L2TG	DiaEv	0.0632763	0.00248828
L3AB	DiaEv	-0.011967	0.56766
L3CH	DiaEv	-0.0282592	0.177088
L3FC	DiaEv	-0.0135636	0.517144
L3PL	DiaEv	-0.0320162	0.126186
L3TG	DiaEv	0.0410909	0.0496338
L5AB	DiaEv	0.0285006	0.173416
L5CH	DiaEv	0.0108513	0.604309
L5FC	DiaEv	0.0108209	0.605323
L5PL	DiaEv	0.00211386	0.919593
L6AB	DiaEv	0.127651	9.30018e-10
L6CH	DiaEv	0.101646	1.13501e-06
L6FC	DiaEv	0.0749083	0.000340653
L6PL	DiaEv	0.0918514	1.10456e-05
L6TG	DiaEv	0.128451	7.29079e-10
HDA1	DiaEv	-0.0882424	2.41911e-05
HDA2	DiaEv	0.00264334	0.899548
HDCH	DiaEv	-0.0981301	2.63363e-06
HDFC	DiaEv	-0.0168602	0.4207
HDPL	DiaEv	-0.0921719	1.02883e-05
HDTG	DiaEv	0.0544349	0.00928318
H1A2	DiaEv	-0.007786	0.710025
H1CH	DiaEv	-0.0222807	0.287266
H1FC	DiaEv	-0.00910665	0.66364
H1PL	DiaEv	-0.0344141	0.100193
H1TG	DiaEv	0.0502762	0.0162861
H2A1	DiaEv	-0.0408308	0.0510965
H2A2	DiaEv	0.0144015	0.491596
H2CH	DiaEv	-0.0649394	0.00190647
H2FC	DiaEv	0.00380177	0.855934
H2PL	DiaEv	-0.0520837	0.012813
H2TG	DiaEv	0.0513295	0.0141734
H3A1	DiaEv	-0.00842501	0.687434
H3A2	DiaEv	0.0206132	0.324879
H3CH	DiaEv	-0.0566544	0.00677552
H3FC	DiaEv	-0.0525937	0.0119597
H3PL	DiaEv	-0.0728795	0.000492203
H3TG	DiaEv	0.0547073	0.0089363
H4A1	DiaEv	-0.0593463	0.0045603
H4A2	DiaEv	-0.0217208	0.299554
H4CH	DiaEv	-0.0856681	4.15692e-05
H4FC	DiaEv	-0.0420421	0.0445807
H4PL	DiaEv	-0.111245	9.87416e-08
H4TG	DiaEv	0.0286813	0.170704
TPA1	ThyHypeEv	0.0160447	0.443523
TPA2	ThyHypeEv	0.00407197	0.845819
TPAB	ThyHypeEv	0.0802587	0.000123581
TPCH	ThyHypeEv	0.0781691	0.000185009
TPTG	ThyHypeEv	0.057733	0.00579225
VLAB	ThyHypeEv	0.0645684	0.0020242
VLCH	ThyHypeEv	0.0650547	0.00187116
VLFC	ThyHypeEv	0.0652567	0.00181078
VLPL	ThyHypeEv	0.0581245	0.00546843
VLTG	ThyHypeEv	0.045447	0.0298991
V1CH	ThyHypeEv	0.050267	0.0163057
V1FC	ThyHypeEv	0.0371033	0.076318
V1PL	ThyHypeEv	0.0278918	0.182788
V1TG	ThyHypeEv	0.0290437	0.165362
V2CH	ThyHypeEv	0.0645891	0.00201746
V2FC	ThyHypeEv	0.05355	0.0104945
V2PL	ThyHypeEv	0.0415647	0.0470594
V2TG	ThyHypeEv	0.0448515	0.0321178
V3CH	ThyHypeEv	0.0548377	0.00877429
V3FC	ThyHypeEv	0.0506093	0.0155899
V3PL	ThyHypeEv	0.0462095	0.0272515
V3TG	ThyHypeEv	0.0502093	0.0164292
V4CH	ThyHypeEv	0.0799929	0.000130158
V4FC	ThyHypeEv	0.070829	0.000707476
V4PL	ThyHypeEv	0.0717068	0.000606384
V4TG	ThyHypeEv	0.0633176	0.00247206
V5CH	ThyHypeEv	0.0711554	0.000668189
V5FC	ThyHypeEv	0.0714565	0.00063375
V5PL	ThyHypeEv	0.0753675	0.000313033
V5TG	ThyHypeEv	0.0717712	0.000599519
IDAB	ThyHypeEv	0.0764402	0.00025646
IDCH	ThyHypeEv	0.0724568	0.000530826
IDFC	ThyHypeEv	0.0727062	0.000507705
IDPL	ThyHypeEv	0.0642284	0.00213793
IDTG	ThyHypeEv	0.053865	0.0100481
LDAB	ThyHypeEv	0.0751295	0.000327071
LDCH	ThyHypeEv	0.0619307	0.00307325
LDFC	ThyHypeEv	0.0630764	0.00256817
LDPL	ThyHypeEv	0.0690628	0.000959954
LDTG	ThyHypeEv	0.0782083	0.00018363
L1AB	ThyHypeEv	0.0914958	1.19483e-05
L1CH	ThyHypeEv	0.0858535	3.99993e-05
L1FC	ThyHypeEv	0.083593	6.36245e-05
L1PL	ThyHypeEv	0.0897359	1.75509e-05
L1TG	ThyHypeEv	0.0930496	8.45962e-06
L2TG	ThyHypeEv	0.0920405	1.05927e-05
L3AB	ThyHypeEv	0.0349085	0.095405
L3CH	ThyHypeEv	0.0284564	0.174083
L3FC	ThyHypeEv	0.0398894	0.0566946
L3PL	ThyHypeEv	0.0306552	0.14312
L3TG	ThyHypeEv	0.0958161	4.51357e-06
L5AB	ThyHypeEv	0.048975	0.0192742
L5CH	ThyHypeEv	0.0420036	0.0447765
L5FC	ThyHypeEv	0.0336619	0.107843
L5PL	ThyHypeEv	0.0398914	0.0566822
L6AB	ThyHypeEv	0.023181	0.26823
L6CH	ThyHypeEv	0.0172008	0.411374
L6FC	ThyHypeEv	7.00645e-05	0.99733
L6PL	ThyHypeEv	0.0130011	0.534674
L6TG	ThyHypeEv	0.017716	0.397504
HDA1	ThyHypeEv	0.0109568	0.600797
HDA2	ThyHypeEv	0.00811716	0.698284
HDCH	ThyHypeEv	-0.00623366	0.765941
HDFC	ThyHypeEv	0.0127538	0.542474
HDPL	ThyHypeEv	0.00212048	0.919342
HDTG	ThyHypeEv	0.0564327	0.00699526
H1A2	ThyHypeEv	-0.0120697	0.564343
H1CH	ThyHypeEv	-0.0145713	0.486501
H1FC	ThyHypeEv	-0.0200632	0.33796
H1PL	ThyHypeEv	-0.0148639	0.477791
H1TG	ThyHypeEv	0.042764	0.0410412
H2A1	ThyHypeEv	-0.00129619	0.950643
H2A2	ThyHypeEv	-0.00804507	0.700834
H2CH	ThyHypeEv	-0.0221218	0.290718
H2FC	ThyHypeEv	-0.0178976	0.392683
H2PL	ThyHypeEv	-0.0173698	0.406794
H2TG	ThyHypeEv	0.0363555	0.0824374
H3A1	ThyHypeEv	0.0126013	0.547312
H3A2	ThyHypeEv	0.00335898	0.87256
H3CH	ThyHypeEv	-0.00432545	0.836353
H3FC	ThyHypeEv	0.0167663	0.423293
H3PL	ThyHypeEv	0.00206072	0.921608
H3TG	ThyHypeEv	0.054356	0.00938586
H4A1	ThyHypeEv	0.0439654	0.0356794
H4A2	ThyHypeEv	0.0252458	0.227896
H4CH	ThyHypeEv	0.0165166	0.43023
H4FC	ThyHypeEv	0.0199334	0.341094
H4PL	ThyHypeEv	0.0206628	0.323717
H4TG	ThyHypeEv	0.0721461	0.000560996
TPA1	ThyHypoEv	-0.0286779	0.170755
TPA2	ThyHypoEv	-0.0322801	0.123092
TPAB	ThyHypoEv	0.0667597	0.00141466
TPCH	ThyHypoEv	0.0423929	0.04283
TPTG	ThyHypoEv	0.0354296	0.0905584
VLAB	ThyHypoEv	0.0387936	0.0638434
VLCH	ThyHypoEv	0.0310278	0.138321
VLFC	ThyHypoEv	0.0329339	0.11568
VLPL	ThyHypoEv	0.0313181	0.134666
VLTG	ThyHypoEv	0.0292393	0.162531
V1CH	ThyHypoEv	0.0210907	0.313795
V1FC	ThyHypoEv	0.0204341	0.329103
V1PL	ThyHypoEv	0.0181392	0.386324
V1TG	ThyHypoEv	0.0213722	0.30738
V2CH	ThyHypoEv	0.0319034	0.127528
V2FC	ThyHypoEv	0.027786	0.184454
V2PL	ThyHypoEv	0.0317635	0.129207
V2TG	ThyHypoEv	0.0383365	0.0670386
V3CH	ThyHypoEv	0.0240065	0.251553
V3FC	ThyHypoEv	0.0261658	0.21139
V3PL	ThyHypoEv	0.0261464	0.21173
V3TG	ThyHypoEv	0.0315534	0.13176
V4CH	ThyHypoEv	0.0338021	0.106383
V4FC	ThyHypoEv	0.0322698	0.123212
V4PL	ThyHypoEv	0.0388815	0.0632437
V4TG	ThyHypoEv	0.041483	0.0474951
V5CH	ThyHypoEv	0.0168826	0.420081
V5FC	ThyHypoEv	0.0244506	0.242886
V5PL	ThyHypoEv	0.0190478	0.362978
V5TG	ThyHypoEv	0.041744	0.0461153
IDAB	ThyHypoEv	0.0533411	0.0108002
IDCH	ThyHypoEv	0.0474426	0.0233978
IDFC	ThyHypoEv	0.0455574	0.0295027
IDPL	ThyHypoEv	0.0382963	0.0673257
IDTG	ThyHypoEv	0.0318766	0.127849
LDAB	ThyHypoEv	0.0651172	0.00185229
LDCH	ThyHypoEv	0.0434576	0.037868
LDFC	ThyHypoEv	0.0377527	0.0713084
LDPL	ThyHypoEv	0.0462006	0.0272813
LDTG	ThyHypoEv	0.0755799	0.000300978
L1AB	ThyHypoEv	0.0729665	0.000484587
L1CH	ThyHypoEv	0.0621449	0.00297245
L1FC	ThyHypoEv	0.0565413	0.00688685
L1PL	ThyHypoEv	0.066109	0.00157518
L1TG	ThyHypoEv	0.081404	9.86544e-05
L2TG	ThyHypoEv	0.087863	2.62246e-05
L3AB	ThyHypoEv	0.0259706	0.214818
L3CH	ThyHypoEv	0.0168184	0.421853
L3FC	ThyHypoEv	0.0261956	0.210872
L3PL	ThyHypoEv	0.0180037	0.389882
L3TG	ThyHypoEv	0.0819469	8.85729e-05
L5AB	ThyHypoEv	0.0358169	0.0870871
L5CH	ThyHypoEv	0.0224935	0.282687
L5FC	ThyHypoEv	0.0176806	0.398447
L5PL	ThyHypoEv	0.0205189	0.327099
L6AB	ThyHypoEv	0.0399998	0.0560122
L6CH	ThyHypoEv	0.0377885	0.0710408
L6FC	ThyHypoEv	0.0209061	0.318051
L6PL	ThyHypoEv	0.0345407	0.0989497
L6TG	ThyHypoEv	0.0551729	0.00837005
HDA1	ThyHypoEv	-0.035385	0.090966
HDA2	ThyHypoEv	-0.022836	0.27542
HDCH	ThyHypoEv	-0.0195152	0.351322
HDFC	ThyHypoEv	-0.0160917	0.44219
HDPL	ThyHypoEv	-0.0251814	0.229086
HDTG	ThyHypoEv	0.0334744	0.109819
H1A2	ThyHypoEv	-0.0131343	0.530496
H1CH	ThyHypoEv	0.00645692	0.757816
H1FC	ThyHypoEv	-0.0251085	0.230437
H1PL	ThyHypoEv	-0.00670709	0.748742
H1TG	ThyHypoEv	0.0377126	0.07161
H2A1	ThyHypoEv	-0.0157134	0.452993
H2A2	ThyHypoEv	-0.00510034	0.807567
H2CH	ThyHypoEv	-0.0199292	0.341196
H2FC	ThyHypoEv	-0.0467599	0.0254686
H2PL	ThyHypoEv	-0.0187989	0.369284
H2TG	ThyHypoEv	0.021773	0.298395
H3A1	ThyHypoEv	-0.0112713	0.590388
H3A2	ThyHypoEv	-0.0088098	0.673962
H3CH	ThyHypoEv	-0.0287494	0.16969
H3FC	ThyHypoEv	-0.0396729	0.0580516
H3PL	ThyHypoEv	-0.0231443	0.26899
H3TG	ThyHypoEv	0.0233291	0.265183
H4A1	ThyHypoEv	-0.0218055	0.297673
H4A2	ThyHypoEv	-0.0238308	0.255042
H4CH	ThyHypoEv	-0.0271039	0.195468
H4FC	ThyHypoEv	-0.030532	0.144735
H4PL	ThyHypoEv	-0.037242	0.0752248
H4TG	ThyHypoEv	0.0174067	0.405797
TPA1	ThyHyplEv	-0.0223062	0.286715
TPA2	ThyHyplEv	-0.0417776	0.0459402
TPAB	ThyHyplEv	0.0242146	0.247466
TPCH	ThyHyplEv	0.0197035	0.346693
TPTG	ThyHyplEv	0.0186812	0.372292
VLAB	ThyHyplEv	0.026353	0.20814
VLCH	ThyHyplEv	0.0293348	0.161162
VLFC	ThyHyplEv	0.0251262	0.230108
VLPL	ThyHyplEv	0.023171	0.268438
VLTG	ThyHyplEv	0.01348	0.51973
V1CH	ThyHyplEv	0.0167707	0.423171
V1FC	ThyHyplEv	0.0130285	0.533812
V1PL	ThyHyplEv	0.00908607	0.664353
V1TG	ThyHyplEv	0.00534812	0.798415
V2CH	ThyHyplEv	0.0290772	0.164875
V2FC	ThyHyplEv	0.0209794	0.316357
V2PL	ThyHyplEv	0.023876	0.25414
V2TG	ThyHyplEv	0.0227322	0.277609
V3CH	ThyHyplEv	0.0254585	0.224002
V3FC	ThyHyplEv	0.0228068	0.276034
V3PL	ThyHyplEv	0.0222743	0.287405
V3TG	ThyHyplEv	0.0212668	0.30977
V4CH	ThyHyplEv	0.0295968	0.157452
V4FC	ThyHyplEv	0.0278781	0.183003
V4PL	ThyHyplEv	0.0294882	0.158982
V4TG	ThyHyplEv	0.0220741	0.291761
V5CH	ThyHyplEv	0.0355269	0.0896766
V5FC	ThyHyplEv	0.0247411	0.237332
V5PL	ThyHyplEv	0.0369134	0.0778357
V5TG	ThyHyplEv	0.0258697	0.216605
IDAB	ThyHyplEv	0.0262678	0.209615
IDCH	ThyHyplEv	0.0303337	0.147363
IDFC	ThyHyplEv	0.0282529	0.177185
IDPL	ThyHyplEv	0.0276416	0.186747
IDTG	ThyHyplEv	0.0166919	0.425353
LDAB	ThyHyplEv	0.0187834	0.36968
LDCH	ThyHyplEv	0.0139976	0.503827
LDFC	ThyHyplEv	0.0101276	0.628634
LDPL	ThyHyplEv	0.0167792	0.422935
LDTG	ThyHyplEv	0.030928	0.139594
L1AB	ThyHyplEv	0.0286746	0.170804
[truncated: 2,629 more rows]
