# Supplementary material for: Sources of variation in the serum metabolome of female participants of the HUNT2 study
Source: Commun Biol. 2024 Nov 6;7:1450. doi: 10.1038/s42003-024-07137-x (PMC11541904; doi:10.1038/s42003-024-07137-x)
Supplement: Supplementary file 6 — Supplementary Data file 4 [file 42003_2024_7137_MOESM6_ESM.xlsx]

## Sheet: Sheet1
Lipoprotein subfraction	Lipoprotein parameter	Mean difference in conc. (%)			NMR measured metabolite	Mean difference in conc. (%)			Lipid class	Lipid	Mean difference in conc. (%)
		Cluster1 vs Cluster2	Cluster3 vs Cluster2			Cluster1 vs Cluster2	Cluster3 vs Cluster2				Cluster1 vs Cluster2	Cluster3 vs Cluster2
Totals	TPA1	-2.67897	1.05218		Formate	4.86072	9.3269		AC	AC.0.0.	7.12167	9.53691
Totals	TPA2	0.200241	0.290053		Creatine	11.5736	7.86497		AC	AC.2.0.	2.0304	11.8901
Totals	TPAB	20.5994	27.8357		Lactate	14.9693	9.57307		AC	AC.3.0.	-2.25961	4.7248
Totals	TPCH	12.4658	19.8563		Glycine	0.519677	0.0894884		AC	AC.3.0.DC.	9.657	6.22681
Totals	TPTG	59.4095	49.0296		Methanol	5.0916	1.65641		AC	AC.3.0.OH.	2.06365	6.81062
VLDL	VLAB	48.2711	47.0999		Dimethyl-sulfone	6.57674	17.3284		AC	AC.3.1.	-5.62745	14.6324
VLDL	VLCH	56.987	59.2694		Ornithine	5.6265	3.96915		AC	AC.4.0.	22.1635	22.4097
VLDL	VLFC	48.1382	48.4692		Metionine	8.7526	5.82303		AC	AC.4.1.	2.91195	13.1102
VLDL	VLPL	43.9255	39.7688		Glutamine	-1.09338	0.812689		AC	AC.5.0.	39.0036	35.3625
VLDL	VLTG	72.2867	56.1287		Citrate	5.36028	7.27153		AC	AC.5.0.DC.	5.09805	8.37945
VLDL	V1CH	91.1948	72.3787		Acetate	14.7021	15.5349		AC	AC.5.0.OH.	12.1365	11.5627
VLDL	V1FC	143.781	98.2692		Acetoacetate	24.7948	17.0749		AC	AC.5.1.	4.07237	12.3121
VLDL	V1PL	104.251	69.5353		Glutamate	19.8905	13.9648		AC	AC.6.0.	15.5193	31.5551
VLDL	V1TG	108.148	69.008		Pyruvate	11.1655	0.586615		AC	AC.7.0.	-15.0932	-7.46008
VLDL	V2CH	55.7872	62.5203		Alanine	11.5327	8.40158		AC	AC.8.0.	8.6473	34.7478
VLDL	V2FC	78.1511	74.9791		Ethanol	20.4866	13.7054		AC	AC.8.1.	17.7733	26.3909
VLDL	V2PL	50.0729	49.5391		Isoleucine	25.7066	15.6644		AC	AC.10.0.	1.70104	30.1255
VLDL	V2TG	45.8022	45.8048		2-Methylglutarate	16.4035	10.9587		AC	AC.10.1.	9.19145	38.653
VLDL	V3CH	57.4052	68.0016		Leucine	26.5904	18.326		AC	AC.10.2.	17.5395	31.6185
VLDL	V3FC	71.0871	71.4989		Phenylalanine	14.8897	9.75608		AC	AC.10.3.	14.8599	27.2844
VLDL	V3PL	51.6377	53.4372		Glucose	13.1833	11.3957		AC	AC.12.0.	7.76787	37.2005
VLDL	V3TG	42.2894	47.402		Tyrosine	12.9769	8.59765		AC	AC.12.1.	11.2486	34.7452
VLDL	V4CH	36.3562	55.528		Creatinine	13.633	10.3269		AC	AC.13.0.	17.2917	52.4155
VLDL	V4FC	53.4333	65.9633		Valine	16.4572	8.26893		AC	AC.14.0.	14.7054	41.6676
VLDL	V4PL	35.5316	45.1023		Proline-betaine	1.21639	0.0566789		AC	AC.14.0.OH.	18.8082	38.7086
VLDL	V4TG	33.4491	39.8764		Histidine	0.597473	-3.57171		AC	AC.14.1.	6.58864	30.7378
VLDL	V5CH	-2.90028	9.20992		Lysine	10.4189	5.94787		AC	AC.14.2.	-0.48067	33.2304
VLDL	V5FC	39.5887	35.8241		3-Hydroxybutyrate	15.8441	12.6434		AC	AC.16.0.	11.2942	22.2136
VLDL	V5PL	6.9365	12.8883						AC	AC.16.1.	23.7302	48.8025
VLDL	V5TG	11.9762	13.8227						AC	AC.18.0.	-3.2831	24.1126
IDL	IDAB	57.7857	61.8366		MS-measured metabolite	Mean difference in conc. (%)			AC	AC.18.1.	7.94736	20.1426
IDL	IDCH	63.5361	71.5313			Cluster1 vs Cluster2	Cluster3 vs Cluster2		AC	AC.18.2.	2.14019	8.87551
IDL	IDFC	68.2343	75.433		Ala	9.66909	8.83744		CE	CE.16.0.	2.62811	11.4401
IDL	IDPL	62.3182	63.0646		Arg	13.5883	11.0081		CE	CE.16.1.	29.202	37.2029
IDL	IDTG	121.794	91.4676		Asn	-6.47301	-4.604		CE	CE.17.0.	-4.09597	8.33178
LDL	LDAB	13.9603	21.8604		Asp	19.5212	16.8015		CE	CE.17.1.	11.7132	28.8536
LDL	LDCH	8.44587	17.1878		Cit	9.26559	22.8551		CE	CE.17.2.	2.62378	17.1444
LDL	LDFC	5.12572	14.6784		Gln	-4.4572	1.81777		CE	CE.18.1.	28.5718	52.684
LDL	LDPL	7.32431	15.4162		Glu	31.1472	19.9632		CE	CE.18.2.	-6.71229	5.9305
LDL	LDTG	34.3564	39.9461		Gly	-5.60211	-1.46855		CE	CE.18.3.	11.336	15.4908
LDL	L1AB	16.9946	30.1291		His	-0.0318501	-2.50347		CE	CE.19.2.	-43.9989	-18.3797
LDL	L1CH	14.6679	28.6804		Lys	5.49213	4.18954		CE	CE.19.3.	-28.9579	2.93739
LDL	L1FC	12.5643	28.222		Met	-1.6214	-0.564398		CE	CE.20.4.	0.830357	6.17176
LDL	L1PL	14.2733	26.8778		Orn	11.3684	12.5412		CE	CE.20.5.	8.33145	33.6339
LDL	L1TG	46.1496	52.1178		Phe	15.2169	11.7835		CE	CE.22.5.	-9.00159	-13.4652
LDL	L2TG	25.251	31.6819		Pro	8.30824	8.31775		CE	CE.22.6.	-5.47339	16.7114
LDL	L3AB	3.46029	11.1854		Ser	-2.25497	0.0827458		DG	DG.32.1.	79.816	61.8905
LDL	L3CH	0.0316642	8.30386		Thr	-3.57605	-5.19945		DG	DG.32.2.	67.1147	50.7282
LDL	L3FC	-0.934726	7.50199		Trp	3.5153	1.26514		DG	DG.34.1.	51.5393	37.7658
LDL	L3PL	0.124716	8.0355		Tyr	13.3095	13.7277		DG	DG.34.3.	53.456	42.5298
LDL	L3TG	13.042	21.177		Val	16.3679	7.54563		DG	DG.36.2.	36.541	33.0391
LDL	L5AB	16.591	23.5766		xLeu	15.9836	9.46639		DG	DG.36.3.	27.0111	25.399
LDL	L5CH	12.5868	18.7891		ADMA	4.4189	6.9222		DG	DG.36.4.	26.6675	21.9765
LDL	L5FC	5.37672	13.5325		Creatinine	0.848147	6.12802		DG	DG.38.5.	49.559	39.6828
LDL	L5PL	9.90751	15.2021		Kynurenine	19.7817	21.2047		DG	DG.39.0.	14.6868	40.3539
LDL	L6AB	34.3048	38.8699		Met.SO	31.8674	31.0094		DG	DG.41.1.	-0.301427	21.5682
LDL	L6CH	25.7627	33.21		Putrescine	-10.3416	-0.67449		DG	DG.42.0.	15.5204	22.4064
LDL	L6FC	6.5753	17.814		Sarcosine	-6.86808	17.3041		DG	DG.42.1.	-1.40185	9.50217
LDL	L6PL	19.7107	25.3392		SDMA	3.36313	12.6761		DG	DG.42.2.	57.748	64.7402
LDL	L6TG	32.0023	36.6511		Serotonin	-20.3468	-14.1873		DG	DG.44.3.	8.59636	10.2584
HDL	HDA1	-4.58637	-0.499077		t4.OH.Pro	0.517421	11.1145		DG	DG.O.32.2.	55.3026	47.5628
HDL	HDA2	1.50215	1.02977		Taurine	1.49246	1.47098		DG	DG.O.34.1.	27.338	28.5331
HDL	HDCH	-10.1527	-4.76786						DG	DG.O.36.4.	1.30458	7.25344
HDL	HDFC	-3.85158	4.08885						TG	TG.44.1.	64.2531	65.4534
HDL	HDPL	-7.84711	-3.82291						TG	TG.44.2.	53.9715	61.6512
HDL	HDTG	24.7904	26.1882						TG	TG.46.2.	60.6414	74.22
HDL	H1A2	-4.07233	1.7672						TG	TG.48.1.	77.2142	64.7921
HDL	H1CH	-11.5392	-0.867377						TG	TG.48.2.	68.3371	61.1694
HDL	H1FC	-7.97981	2.10269						TG	TG.48.3.	72.2706	59.4789
HDL	H1PL	-11.8848	-2.28115						TG	TG.49.1.	59.1337	61.0851
HDL	H1TG	28.664	33.5959						TG	TG.49.2.	57.8849	61.8874
HDL	H2A1	-2.17643	-2.24094						TG	TG.50.1.	71.2964	54.8583
HDL	H2A2	9.77432	3.96407						TG	TG.50.2.	63.363	53.3666
HDL	H2CH	-6.50621	-5.17248						TG	TG.50.3.	49.2374	44.5473
HDL	H2FC	-4.311	0.891419						TG	TG.50.4.	36.7576	33.9867
HDL	H2PL	-3.3457	-3.80217						TG	TG.51.1.	62.1991	59.3804
HDL	H2TG	29.9911	27.7612						TG	TG.51.2.	48.321	51.7069
HDL	H3A1	3.33033	1.73501						TG	TG.51.3.	35.2936	43.5499
HDL	H3A2	7.5874	2.47609						TG	TG.51.4.	27.5428	35.8913
HDL	H3CH	-3.72208	-3.92389						TG	TG.51.5.	30.5385	33.2058
HDL	H3FC	-7.64851	0.219226						TG	TG.52.2.	43.9585	41.0258
HDL	H3PL	-4.1269	-5.31669						TG	TG.52.3.	28.7674	27.6592
HDL	H3TG	29.7038	24.3733						TG	TG.52.4.	24.834	23.3104
HDL	H4A1	-4.09862	0.339605						TG	TG.52.5.	33.9386	31.2524
HDL	H4A2	-3.21789	-1.13323						TG	TG.52.6.	31.5212	45.6714
HDL	H4CH	-12.3813	-7.21087						TG	TG.52.7.	-2.23084	16.0397
HDL	H4FC	-11.4144	-0.282073						TG	TG.53.3.	24.5665	34.3096
HDL	H4PL	-10.0375	-6.51945						TG	TG.53.4.	19.9033	28.1976
HDL	H4TG	16.7323	17.3676						TG	TG.53.5.	20.8071	29.1102
									TG	TG.53.6.	47.3137	53.3862
									TG	TG.54.2.	-35.0423	-9.5955
									TG	TG.54.3.	23.4957	26.2372
									TG	TG.54.4.	13.0317	17.2234
									TG	TG.54.5.	16.0945	15.644
									TG	TG.54.6.	26.4748	24.0199
									TG	TG.54.7.	26.1176	36.2714
									TG	TG.55.6.	20.5554	33.4934
									TG	TG.55.7.	25.3422	42.7665
									TG	TG.56.6.	13.9041	15.7766
									TG	TG.56.7.	24.397	32.597
									TG	TG.56.8.	23.9631	34.6732
									TG	TG.56.9.	19.0414	27.0868
									LPC	LPC.14.0.	32.746	26.1645
									LPC	LPC.15.0.	13.9893	18.8639
									LPC	LPC.16.0.	9.64805	7.36077
									LPC	LPC.16.1.	17.269	17.4187
									LPC	LPC.17.0.	0.370633	10.0517
									LPC	LPC.17.1.	8.15252	15.8063
									LPC	LPC.18.0.	6.14116	7.12396
									LPC	LPC.18.1.	-1.51996	5.95406
									LPC	LPC.18.2.	-16.2338	-5.69766
									LPC	LPC.20.0.	-3.18564	6.18451
									LPC	LPC.20.1.	0.633655	10.4501
									LPC	LPC.20.3.	9.34983	6.32304
									LPC	LPC.20.4.	-2.13224	1.75858
									LPC	LPC.22.5.	-5.09307	-1.47129
									LPC	LPC.22.6.	4.69859	9.90972
									LPC	LPC.O.16.1.	-0.575401	3.79203
									LPC	LPC.O.18.0.	-0.903653	1.51903
									LPC	LPC.O.18.1.	0.898752	5.56826
									LPC	LPC.O.18.2.	1.69152	6.99
									PC	PC.24.0.	0.618176	8.12396
									PC	PC.25.0.	-11.3028	0.740793
									PC	PC.29.0.	9.53349	22.0707
									PC	PC.30.0.	20.4559	34.2664
									PC	PC.31.0.	48.0556	60.8272
									PC	PC.31.3.	5.94984	17.853
									PC	PC.32.0.	8.18784	20.857
									PC	PC.32.1.	36.9842	37.4554
									PC	PC.32.2.	16.1497	21.1968
									PC	PC.32.3.	17.2173	29.6732
									PC	PC.32.4.	21.5442	28.6862
									PC	PC.32.5.	4.02443	7.54608
									PC	PC.32.6.	27.0303	50.0708
									PC	PC.33.0.	11.1371	31.8612
									PC	PC.33.1.	28.799	47.8416
									PC	PC.33.2.	9.2525	25.8703
									PC	PC.33.3.	10.4397	28.242
									PC	PC.33.4.	2.7297	1.3065
									PC	PC.34.1.	11.5289	18.5713
									PC	PC.34.3.	12.9445	22.8037
									PC	PC.34.4.	33.1402	33.7427
									PC	PC.34.5.	14.9598	19.2093
									PC	PC.35.1.	5.79034	23.5062
									PC	PC.35.2.	-2.03173	13.9031
									PC	PC.35.3.	2.46908	18.2839
									PC	PC.35.4.	20.9306	34.2598
									PC	PC.35.5.	6.70167	18.1544
									PC	PC.36.1.	31.2508	36.5884
									PC	PC.36.2.	2.74413	9.57191
									PC	PC.36.3.	8.24287	10.2038
									PC	PC.36.4.	10.1468	11.2788
									PC	PC.36.5.	3.10029	10.1722
									PC	PC.36.6.	12.5631	21.014
									PC	PC.37.1.	5.2822	19.89
									PC	PC.37.2.	5.60997	18.6832
									PC	PC.37.3.	11.8877	20.9813
									PC	PC.37.4.	8.38965	15.3932
									PC	PC.37.5.	-7.99207	7.54246
									PC	PC.37.6.	3.57476	8.65692
									PC	PC.37.7.	8.09857	12.3983
									PC	PC.38.1.	11.4664	19.7375
									PC	PC.38.2.	12.1289	19.7176
									PC	PC.38.3.	36.9848	22.6197
									PC	PC.38.4.	11.5835	10.6244
									PC	PC.38.5.	2.7556	10.3614
									PC	PC.38.6.	5.50763	14.5512
									PC	PC.38.7.	7.77282	2.90849
									PC	PC.39.3.	0.59722	1.71598
									PC	PC.39.4.	-8.22343	-2.62905
									PC	PC.39.5.	0.192437	26.783
									PC	PC.39.6.	1.84989	18.2302
									PC	PC.39.7.	-1.18597	9.27009
									PC	PC.40.1.	69.3948	54.9895
									PC	PC.40.2.	47.0391	43.4449
									PC	PC.40.3.	13.0746	19.1285
									PC	PC.40.4.	3.1705	6.2821
									PC	PC.40.5.	-5.05667	-12.2639
									PC	PC.40.6.	17.7747	23.1595
									PC	PC.40.7.	9.51543	11.5106
									PC	PC.40.8.	-7.55996	26.0084
									PC	PC.40.9.	1.21574	22.3635
									PC	PC.41.4.	6.18214	11.7227
									PC	PC.41.5.	21.8874	22.1883
									PC	PC.41.8.	4.89616	17.4818
									PC	PC.42.2.	107.942	100.135
									PC	PC.42.4.	24.7737	18.0598
									PC	PC.42.5.	1.68994	28.4424
									PC	PC.42.6.	8.68299	26.0352
									PC	PC.42.7.	-2.57085	9.50378
									PC	PC.42.10.	-1.24533	22.1646
									PC	PC.43.6.	17.038	34.0948
									PC	PC.44.1.	62.9532	52.162
									PC	PC.46.2.	36.4792	27.4503
									PC.O	PC.O.30.0.	-12.6364	3.65506
									PC.O	PC.O.32.1.	-8.20894	2.33291
									PC.O	PC.O.32.3.	-10.9545	5.43644
									PC.O	PC.O.34.0.	-17.8794	-17.4518
									PC.O	PC.O.34.1.	-12.3601	-1.15236
									PC.O	PC.O.34.2.	-14.7524	-2.67121
									PC.O	PC.O.34.3.	-15.7699	-4.2027
									PC.O	PC.O.34.4.	-6.71144	2.57127
									PC.O	PC.O.35.3.	-5.95919	6.71286
									PC.O	PC.O.36.2.	-22.1061	-9.01406
									PC.O	PC.O.36.3.	-13.9262	-5.24381
									PC.O	PC.O.36.4.	-5.4445	-3.17255
									PC.O	PC.O.36.5.	-5.49419	1.76555
									PC.O	PC.O.36.6.	-14.4575	-0.396224
									PC.O	PC.O.37.6.	-6.3235	4.22733
									PC.O	PC.O.38.3.	-28.6555	-22.2318
									PC.O	PC.O.38.4.	-9.87816	-7.41992
									PC.O	PC.O.38.5.	-5.97737	-0.37456
									PC.O	PC.O.38.6.	-5.12447	5.73719
									PC.O	PC.O.40.4.	-35.2422	-24.2051
									PC.O	PC.O.40.5.	-15.2135	-8.62568
									PC.O	PC.O.40.6.	-11.1913	3.48649
									PC.O	PC.O.40.7.	-7.25882	3.08652
									PC.O	PC.O.40.8.	-7.7518	-3.1022
									PC.O	PC.O.42.4.	-45.6191	-37.0052
									PC.O	PC.O.42.5.	-27.306	-18.1797
									PC.O	PC.O.42.6.	-22.9497	-3.66881
									Cer	Cer.40.1.	14.2926	19.9473
									Cer	Cer.41.1.	7.93949	16.6143
									Cer	Cer.42.1.	4.44688	9.73211
									Cer	Cer.42.2.	10.9941	21.7632
									Cer	Cer.43.1.	4.83604	10.6835
									SM	SM.30.1.	20.689	32.6836
									SM	SM.31.0.	3.157	16.485
									SM	SM.32.1.	15.4838	28.4496
									SM	SM.33.1.	-0.830087	12.3982
									SM	SM.33.2.	-17.7391	-2.37094
									SM	SM.34.1.	-0.238233	12.8662
									SM	SM.34.2.	15.5243	22.9518
									SM	SM.35.1.	4.96406	20.9469
									SM	SM.36.1.	9.75129	17.4097
									SM	SM.36.2.	12.0269	19.5012
									SM	SM.37.1.	25.1208	33.2619
									SM	SM.38.1.	9.00711	18.9633
									SM	SM.38.2.	13.9016	29.3683
									SM	SM.38.3.	35.1786	47.4079
									SM	SM.39.1.	20.0633	27.9964
									SM	SM.39.2.	38.816	56.2926
									SM	SM.40.1.	6.7732	-5.6591
									SM	SM.40.2.	14.7349	30.97
									SM	SM.40.4.	11.0524	23.937
									SM	SM.41.1.	14.9845	20.2612
									SM	SM.41.2.	13.68	25.7581
									SM	SM.42.1.	1.49432	6.62169
									SM	SM.42.2.	5.44646	14.8953
									SM	SM.42.3.	9.30118	22.9778
									SM	SM.43.1.	59.9406	51.1446
									SM	SM.44.1.	47.3013	51.0986
									SM	SM.44.2.	2.54239	14.0712
									H1	H1	14.0376	8.77425
